# Supplementary material for: Malaria transmission structure in the Peruvian Amazon through antibody signatures to Plasmodium vivax
Source: PLoS Negl Trop Dis. 2022 May 9;16(5):e0010415. doi: 10.1371/journal.pntd.0010415 (PMC9119515; doi:10.1371/journal.pntd.0010415)
Supplement: S1 Table — (XLSX) [file pntd.0010415.s006.xlsx]

## Sheet: Rawdata
sample_id	area	cd_commu	PvCyRPA	PvRAMA	PvTRAg_2	PvEBPII	PvDBPSal1	PvRBP2b	PvMSP1-19	Pvs16	PvMSP8	PvTRAg_28	PvMSP3.10	PvMSP7	age	sex	education_level	main_economic_act	travel_last_month	axillar_temp	fever	house_type	livestock_dwelling	microscopy	species_microscopy	pcr_result
1	Iquitos	Quistococha	2.75e-05	0.000321234	3.3e-05	1.95e-05	0.000129796	1.95e-05	0.00399482	0.000354158	0.000196659	0.00117394	2.71e-05	6.17e-05	70	0	3	6	0	36.2	0	4	0	0	0	0
2	Iquitos	Quistococha	0.00144257	0.000123928	6.85e-05	0.000230127	4.99e-05	0.000481426	0.000244419	0.000315479	2.99e-05	0.00320155	2.16e-05	0.000203253	47	1	10	5	0	36	0	4	0	0	0	0
3	Iquitos	Quistococha	1.95e-05	5.61e-05	1.95e-05	1.95e-05	4.09e-05	7.22e-05	1.95e-05	1.95e-05	1.95e-05	0.000596243	9.25e-05	0.000164027	12	0	5	8	0	36	0	4	0	0	0	0
4	Iquitos	Quistococha	2.92e-05	0.000433089	1.95e-05	1.95e-05	9.89e-05	1.95e-05	0.000793763	0.000178778	8.89e-05	0.000201752	0.000223521	3.63e-05	12	1	5	8	0	36	0	4	0	0	0	0
5	Iquitos	Quistococha	3.78e-05	7.98e-05	1.95e-05	1.95e-05	6.85e-05	2.95e-05	0.00256014	4.44e-05	2.4e-05	0.000129007	4.03e-05	7.35e-05	20	0	7	7	0	35.9	0	4	0	0	0	0
6	Iquitos	Quistococha	2.92e-05	0.000336092	2.69e-05	1.95e-05	5.73e-05	1.95e-05	0.00252643	8.49e-05	1.95e-05	0.000158601	1.95e-05	4.18e-05	13	1	5	8	0	36.2	0	4	0	0	0	0
7	Iquitos	Quistococha	0.00135175	0.000173519	0.000545213	0.00154285	6.85e-05	0.00239359	0.00170349	0.000754364	0.000483698	0.000454947	0.000300411	0.000147237	43	0	5	7	0	35.9	0	2	0	0	0	0
8	Iquitos	Quistococha	4.85e-05	0.000174495	0.000252997	1.95e-05	0.000106562	1.95e-05	0.000670389	4.88e-05	3.44e-05	0.000263068	0.000447051	0.000120148	13	0	5	8	0	36.4	0	2	0	0	0	0
9	Iquitos	Quistococha	0.000275771	0.000116297	0.000116844	0.000165811	0.000613024	0.000128678	0.000138313	3.28e-05	0.000108719	0.000583513	0.000999505	7.21e-05	3	1	2	10	0	36	0	2	0	0	0	0
10	Iquitos	Quistococha	3.26e-05	2.37e-05	2.46e-05	1.95e-05	7.6e-05	4.6e-05	4.82e-05	8.92e-05	2.43e-05	0.000356667	4.28e-05	0.000121509	6	0	3	8	0	35.9	0	3	0	0	0	0
11	Iquitos	Quistococha	6.31e-05	5.49e-05	2.39e-05	3.12e-05	0.00012591	0.000153074	0.00805507	7.25e-05	8.54e-05	0.000557989	1.95e-05	0.0031292	46	0	5	6	0	35.6	0	4	1	0	0	0
12	Iquitos	Quistococha	0.00028124	0.000113126	0.000499672	1.95e-05	9.89e-05	0.00100206	0.00371597	0.000257322	9.98e-05	0.00095575	0.000122853	0.00206608	55	0	3	7	0	35.9	0	4	0	0	0	0
13	Iquitos	Quistococha	0.000138307	0.000134785	5.29e-05	2.61e-05	7.98e-05	0.000189645	0.00218952	0.00017001	0.000201395	0.00204207	3.48e-05	0.000568336	30	1	5	11	0	36.2	0	4	0	0	0	0
14	Iquitos	Rumococha	0.000410198	9.58e-05	1.95e-05	9.88e-05	6.85e-05	0.000227311	7.87e-05	0.000272525	1.95e-05	6.25e-05	1.95e-05	0.000198627	67	0	1	5	0	36	0	4	0	0	0	0
15	Iquitos	Rumococha	7.43e-05	6.99e-05	1.95e-05	5.66e-05	0.000102712	0.000206078	0.000150015	0.000315008	5.42e-05	0.000438691	2.89e-05	0.00013914	35	0	7	7	0	36	0	4	0	0	0	0
16	Iquitos	Rumococha	2.92e-05	3.05e-05	5.17e-05	1.95e-05	6.1e-05	1.95e-05	5.07e-05	1.95e-05	2.19e-05	0.000111522	2.48e-05	2.49e-05	3	1	5	8	0	35.8	0	4	0	0	0	0
17	Iquitos	Quistococha	4.67e-05	0.000140554	0.000540961	1.95e-05	9.5e-05	5.12e-05	0.00994583	0.000243315	9.84e-05	0.0104022	2.83e-05	0.000164027	35	1	6	9	0	35.6	0	4	0	0	0	0
18	Iquitos	Quistococha	0.00259513	6.85e-05	6.42e-05	0.00019607	6.29e-05	0.000452495	9.07e-05	0.000299022	2.62e-05	9.4e-05	3.18e-05	5.97e-05	86	0	1	10	0	35.8	0	4	0	0	0	0
19	Iquitos	Quistococha	1.95e-05	0.000150041	2.84e-05	1.95e-05	5.73e-05	1.95e-05	0.00256866	1.95e-05	0.00043571	5.9e-05	3.85e-05	3.23e-05	33	0	3	7	0	35.7	0	4	0	0	0	0
20	Iquitos	Quistococha	0.00309852	0.000364306	0.00476883	0.000442727	0.00037412	0.00181223	0.000547883	0.000799268	0.00031389	0.00419159	0.00020252	0.00213185	60	1	9999	11	0	35.6	0	4	0	0	0	0
21	Iquitos	Quistococha	4.14e-05	0.000235459	0.000601287	1.95e-05	7.22e-05	2.59e-05	0.00113842	9.18e-05	0.000192597	0.00244652	0.000112511	9.14e-05	60	1	4	11	0	35.8	0	4	0	0	0	0
22	Iquitos	Quistococha	5.58e-05	0.000131267	2.69e-05	3.47e-05	0.000170832	4.84e-05	0.00233671	0.000168858	9.23e-05	0.000454947	8.15e-05	0.000350864	52	0	3	7	0	35.9	0	4	0	NA	0	0
23	Iquitos	Quistococha	8.93e-05	0.000537305	7.96e-05	3.47e-05	0.000153201	7.86e-05	0.02	0.000195429	5.36e-05	0.00204821	0.000118652	0.000274482	13	1	5	8	0	35.7	0	4	0	0	0	0
24	Iquitos	Quistococha	0.00105908	0.00170148	0.00022864	0.00115184	0.000385978	0.00116742	0.00411426	6.61e-05	0.000341044	0.00098043	0.00012899	0.00032532	54	0	5	10	0	35.6	0	4	0	0	0	0
25	Iquitos	Quistococha	0.00506223	0.000319167	0.000181084	0.000136684	0.00017672	0.00561887	0.00112877	0.000196819	3.38e-05	0.00140924	0.000373801	0.000213802	67	1	3	11	0	35.9	0	4	0	0	0	0
26	Iquitos	Quistococha	4.14e-05	3.03e-05	0.00461641	1.95e-05	7.22e-05	6.73e-05	0.00181307	7.47e-05	3.06e-05	0.00120149	4.53e-05	0.000340022	19	1	5	10	0	35.9	0	4	0	0	0	0
27	Iquitos	Quistococha	3.26e-05	4.37e-05	2.88e-05	1.95e-05	7.6e-05	2.61e-05	0.0147109	0.0040252	1.95e-05	0.000394561	3.51e-05	0.000196642	24	1	8	11	0	35.9	0	4	0	0	0	0
28	Iquitos	Quistococha	7.05e-05	3.53e-05	0.000932356	1.95e-05	0.000102712	3.31e-05	0.000362864	0.000215844	9.5e-05	0.000386347	2.71e-05	0.00019598	46	0	5	7	0	35.9	0	4	0	0	0	0
29	Iquitos	Quistococha	0.00159432	0.000157949	0.00194065	0.000691174	0.000112351	0.0013305	0.000109998	9.93e-05	0.000340382	0.00185506	0.000168283	9.28e-05	65	1	4	11	0	35.6	0	4	0	0	0	0
30	Iquitos	Quistococha	2.75e-05	0.000185916	0.000272962	1.95e-05	4.99e-05	2.07e-05	0.000630085	9.75e-05	5.83e-05	0.000141215	0.000420351	0.000313785	22	1	6	11	0	35.6	0	4	0	0	0	0
31	Iquitos	Quistococha	3.96e-05	0.000258575	2.46e-05	1.95e-05	7.98e-05	0.000218327	0.00436141	2.51e-05	8.92e-05	0.00274138	2.54e-05	0.00011606	20	0	5	7	0	36.3	0	4	0	0	0	0
32	Iquitos	Quistococha	7.52e-05	0.00048344	4.75e-05	1.95e-05	5.18e-05	2.09e-05	0.00353526	2.22e-05	0.000101184	0.000200035	1.95e-05	8.18e-05	12	1	5	8	0	36.3	0	4	0	0	0	0
33	Iquitos	Quistococha	2.75e-05	0.000444601	4.26e-05	1.95e-05	6.47e-05	5.34e-05	9.11e-05	2.8e-05	4.36e-05	0.0014428	0.000380292	6.93e-05	15	0	5	8	0	36	0	4	0	0	0	0
34	Iquitos	Quistococha	0.000376571	0.00084072	9.6e-05	8.81e-05	0.000157114	0.00149019	0.00356404	0.00103897	0.000325492	0.00446266	0.000273439	0.000889834	51	0	4	6	0	35.6	0	4	1	0	0	0
35	Iquitos	Quistococha	5.12e-05	2.65e-05	4.67e-05	1.95e-05	0.000114283	2.18e-05	0.00187434	2.72e-05	2.87e-05	0.00177554	0.000112511	5.83e-05	13	0	3	8	0	35.6	0	4	1	0	0	0
36	Iquitos	Quistococha	0.000756287	9.01e-05	0.000355019	0.000891874	0.000137582	0.00254259	9.93e-05	7.07e-05	8.95e-05	0.00291912	0.000246962	7.56e-05	52	0	4	7	0	36	0	4	0	0	0	0
37	Iquitos	Quistococha	0.00188524	6.37e-05	0.000746683	0.000935243	9.89e-05	0.000220985	0.000625322	7.43e-05	3.31e-05	0.000556391	1.95e-05	4.73e-05	46	0	4	7	0	35.6	0	4	0	0	0	0
38	Iquitos	Quistococha	5.39e-05	6.11e-05	1.95e-05	1.95e-05	5.73e-05	5.45e-05	0.000110403	7.47e-05	2.93e-05	0.00194695	3.24e-05	9e-05	7	0	3	8	0	36	0	4	0	0	0	0
39	Iquitos	Quistococha	9.96e-05	6.39e-05	0.000415965	1.95e-05	0.000114283	3.93e-05	0.000930124	7.69e-05	4.56e-05	0.000373178	3.3e-05	8.59e-05	29	0	4	7	0	36.3	0	4	0	0	0	0
40	Iquitos	Quistococha	3.43e-05	1.95e-05	2.46e-05	1.95e-05	7.98e-05	4.09e-05	0.0017977	1.95e-05	2.25e-05	0.000198317	1.95e-05	7.9e-05	10	0	3	8	0	36	0	4	0	0	0	0
41	Iquitos	Quistococha	0.00238229	0.000280541	5.83e-05	2.66e-05	5.73e-05	0.00134113	0.000214166	7.01e-05	7.21e-05	0.000816287	0.000149954	0.000102389	37	0	4	7	0	35.7	0	4	0	0	0	0
42	Iquitos	Quistococha	3.96e-05	0.000206606	1.95e-05	1.95e-05	5.36e-05	3.28e-05	0.00015022	0.000233991	0.000221646	0.000522748	7.96e-05	0.00045958	42	0	5	7	0	35.9	0	3	0	0	0	0
43	Iquitos	Quistococha	0.00315828	0.000230129	0.000315797	0.00862784	0.0033916	0.00550152	0.00316944	0.000949983	9.09e-05	0.00237672	0.000153818	0.000164697	18	0	5	7	0	35.9	0	3	0	0	0	0
44	Iquitos	Quistococha	5.39e-05	0.000151491	0.00269305	1.95e-05	0.00012591	5.84e-05	0.00303634	0.000220492	4.82e-05	0.000205184	0.000108956	0.000316351	12	1	5	8	0	36	0	3	0	0	0	0
45	Iquitos	Quistococha	7.05e-05	0.000313664	0.00016797	2.38e-05	0.00016887	3.67e-05	0.000115877	0.000127811	0.000173937	0.000724112	0.00017053	0.00029965	3	1	2	8	0	36.3	0	3	0	0	0	0
46	Iquitos	Quistococha	1.95e-05	1.95e-05	1.95e-05	1.95e-05	3.91e-05	1.95e-05	9.19e-05	2.1e-05	1.95e-05	9.4e-05	1.95e-05	3.23e-05	3	0	1	10	0	35.6	0	3	0	0	0	0
47	Iquitos	Quistococha	9.68e-05	0.000379756	0.00190756	0.00026779	8.36e-05	0.000608463	0.000596381	0.000118707	5.29e-05	0.00123055	7.64e-05	0.000345765	28	0	4	7	0	35.6	0	4	1	0	0	0
48	Iquitos	Quistococha	0.00013076	9.39e-05	5.08e-05	4.29e-05	0.000227907	6.47e-05	0.00118539	6.33e-05	0.000164754	0.000263068	3.79e-05	0.000159337	39	1	3	11	0	35.9	0	4	1	0	0	0
49	Iquitos	Quistococha	3.61e-05	0.00010175	6.21e-05	1.95e-05	7.6e-05	5.39e-05	0.000352509	6.81e-05	2.49e-05	0.000181097	2.71e-05	6.38e-05	10	0	3	8	0	36	0	4	1	0	0	0
50	Iquitos	Quistococha	7.8e-05	3.84e-05	0.000701776	2.55e-05	0.000129796	7.75e-05	3.77e-05	0.000108279	6.16e-05	0.000384703	4.28e-05	0.000172049	7	1	3	8	0	36.3	0	4	1	0	0	0
51	Iquitos	Quistococha	2.1e-05	0.00014473	0.000455736	1.95e-05	4.99e-05	1.95e-05	2.7e-05	0.000104889	1.95e-05	0.000201752	3.06e-05	0.000237413	47	0	6	7	0	35.6	0	4	0	0	0	0
52	Iquitos	Quistococha	1.95e-05	1.95e-05	1.95e-05	1.95e-05	2.5e-05	1.95e-05	8.91e-05	0.000176007	1.95e-05	6.95e-05	5.6e-05	1.95e-05	13	0	6	8	0	36	0	4	0	0	0	0
53	Iquitos	Quistococha	3.01e-05	5.73e-05	1.95e-05	1.95e-05	6.47e-05	1.95e-05	0.000789327	1.95e-05	1.95e-05	0.000104517	1.95e-05	4.86e-05	10	1	4	8	0	36	0	4	0	0	0	0
54	Iquitos	Quistococha	0.000226176	0.000128871	2.92e-05	9.76e-05	0.000378073	6.24e-05	5.56e-05	0.000226075	0.000203762	0.000672226	7.44e-05	0.000315068	47	0	3	7	0	35.9	0	3	1	0	0	0
55	Iquitos	Quistococha	0.00241891	0.000351382	0.000707284	0.00180677	6.47e-05	0.00453336	0.00202283	0.00050489	6.16e-05	0.00251491	0.0003285	8.73e-05	26	0	4	7	0	35.6	0	3	1	0	0	0
56	Iquitos	Quistococha	2.26e-05	4.49e-05	0.000916652	1.95e-05	0.00010849	2e-05	0.000516232	0.000190567	3.6e-05	0.000269823	2.71e-05	0.000284179	25	0	5	7	0	36	0	3	1	0	0	0
57	Iquitos	Quistococha	7.05e-05	0.000244648	0.00145869	1.99e-05	0.000123969	0.000317663	0.000329286	0.000453067	0.000249202	0.00243099	0.000132542	0.000861276	31	1	6	11	0	36	0	3	1	0	0	0
58	Iquitos	Quistococha	0.000265723	0.000182974	0.000166221	0.000680469	8.36e-05	0.00156066	0.00102923	0.000964823	5.22e-05	0.00106199	0.00010637	0.000193331	9	0	3	8	0	35.9	0	3	1	0	0	0
59	Iquitos	Quistococha	0.000127928	7.21e-05	0.000238216	1.95e-05	6.29e-05	0.000645052	0.000105953	2.41e-05	2.49e-05	0.000139473	0.00017053	3.09e-05	7	1	3	8	0	35.6	0	3	1	0	0	0
60	Iquitos	Quistococha	0.00357553	0.000107272	7.36e-05	0.0031098	4.99e-05	0.00457048	0.000590971	7.47e-05	9.57e-05	0.000856701	0.00018175	0.000160678	61	1	4	5	0	35.9	0	4	1	0	0	0
61	Iquitos	Quistococha	5.21e-05	0.000166857	6.17e-05	1.95e-05	0.000147337	6.87e-05	0.00445752	0.000569657	6.81e-05	0.000605778	0.000139641	7.76e-05	35	0	8	11	0	35.7	0	4	1	0	0	0
62	Iquitos	Quistococha	9.87e-05	3.22e-05	0.000126442	1.95e-05	7.6e-05	0.000133393	0.000823737	0.000158729	2.62e-05	0.000432176	0.000171493	0.000484664	12	0	5	8	0	36.3	0	4	1	0	0	0
63	Iquitos	Quistococha	8.93e-05	4.73e-05	0.000543087	2.66e-05	0.000157114	4.9e-05	0.00255101	0.00066734	4.16e-05	0.00112798	0.0010131	0.000113331	10	0	3	8	0	36	0	4	1	0	0	0
64	Iquitos	Quistococha	3.26e-05	4.77e-05	0.000148292	1.95e-05	7.22e-05	2.07e-05	0.00283636	2.35e-05	2.56e-05	0.000156865	0.000138673	4.59e-05	8	0	3	8	0	36.2	0	4	1	0	0	0
65	Iquitos	Quistococha	0.00101472	0.000302691	0.000308454	0.000319302	5.36e-05	0.000499626	0.00164159	0.00195085	7.52e-05	0.00582611	0.0007249	0.000114696	48	0	3	6	0	35.6	0	4	0	0	0	0
66	Iquitos	Quistococha	0.00710751	0.00171184	0.00222641	0.000793567	0.000306916	0.00417447	0.00890075	6.85e-05	2.1e-05	0.000293377	0.000829146	9.96e-05	65	1	3	3	0	35.9	0	4	0	0	0	0
67	Iquitos	Quistococha	0.000894532	7.16e-05	0.000554141	1.95e-05	5.73e-05	0.000424514	0.00770148	6.2e-05	4.92e-05	0.00151908	3.88e-05	0.000120148	32	0	5	7	0	35.6	0	4	0	0	0	0
68	Iquitos	Quistococha	4.85e-05	0.00010743	3.34e-05	1.95e-05	0.000102712	3.54e-05	0.00689318	4.35e-05	5.62e-05	0.00148247	6.17e-05	8.87e-05	1	1	5	8	0	35.6	0	4	0	0	0	0
69	Iquitos	Quistococha	0.00028124	0.00166179	6.93e-05	0.000116376	6.1e-05	0.00018507	0.00144964	7.2e-05	2.25e-05	0.000111522	0.000449502	7.9e-05	28	0	5	6	0	35.9	0	4	0	0	0	0
70	Iquitos	Quistococha	4.49e-05	9.37e-05	5.67e-05	2.32e-05	9.5e-05	0.000273108	0.000514454	6.85e-05	0.000127891	0.000134242	5.5e-05	0.000140491	39	0	4	6	0	35.6	0	4	1	0	0	0
71	Iquitos	Quistococha	4.31e-05	7.02e-05	3.38e-05	1.95e-05	9.5e-05	0.000123983	0.00367836	0.000135571	3.8e-05	0.00129321	4.03e-05	0.000113331	13	0	5	8	0	36	0	4	1	0	0	0
72	Iquitos	Quistococha	3.09e-05	4.13e-05	8.39e-05	1.95e-05	5.91e-05	1.95e-05	0.000192659	1.95e-05	1.95e-05	0.000320135	6.1e-05	5e-05	13	0	5	8	0	35.7	0	4	0	0	0	0
73	Iquitos	Quistococha	4.4e-05	0.000240634	4.43e-05	1.95e-05	7.79e-05	2.9e-05	0.00208425	0.000112581	5.83e-05	0.00103278	4.47e-05	0.00114432	13	1	5	8	0	36	0	4	0	0	0	0
74	Iquitos	Quistococha	2.59e-05	2.48e-05	2.84e-05	1.95e-05	5.91e-05	3.82e-05	0.000833136	2.51e-05	2.01e-05	0.000957293	6.8e-05	4.73e-05	12	0	5	8	0	35.9	0	4	0	0	0	0
75	Iquitos	Quistococha	2.75e-05	1.95e-05	1.95e-05	1.95e-05	5.36e-05	1.95e-05	0.000164033	1.95e-05	1.95e-05	4.51e-05	2.02e-05	3.09e-05	5	0	2	8	0	36	0	4	0	0	0	0
76	Iquitos	Quistococha	2.75e-05	1.95e-05	2.96e-05	1.95e-05	4.63e-05	3.15e-05	7.83e-05	1.95e-05	1.95e-05	0.000196599	0.000222886	3.5e-05	16	0	5	8	0	36	0	4	0	0	0	0
77	Iquitos	Quistococha	1.95e-05	0.000176124	2.61e-05	1.95e-05	3.2e-05	1.95e-05	0.000132583	1.95e-05	1.95e-05	5.9e-05	0.00105725	3.23e-05	28	0	4	7	0	35.6	0	4	0	0	0	0
78	Iquitos	Quistococha	2.26e-05	1.95e-05	1.95e-05	1.95e-05	3.55e-05	3.41e-05	1.95e-05	2.78e-05	2.13e-05	0.000218881	3.03e-05	5.55e-05	10	0	3	8	0	36	0	4	0	0	0	0
79	Iquitos	Quistococha	3.96e-05	2.42e-05	4.59e-05	1.95e-05	7.98e-05	5.34e-05	0.000867099	4.78e-05	2.99e-05	0.000156865	1.95e-05	0.000172049	9	0	3	8	0	35.6	0	4	0	0	0	0
80	Iquitos	Quistococha	3.61e-05	1.95e-05	2.02e-05	1.95e-05	7.6e-05	2.42e-05	0.00481539	1.95e-05	2.49e-05	0.000101013	1.95e-05	0.0124475	7	0	3	8	0	36	0	4	0	0	0	0
81	Iquitos	Quistococha	0.000147732	8.95e-05	0.00109318	5.54e-05	0.000149291	0.000424514	8.07e-05	0.000104438	4.26e-05	0.00242324	5.19e-05	0.000149931	40	0	5	7	0	35.6	0	4	0	0	0	0
82	Iquitos	Quistococha	3.96e-05	6.64e-05	0.000150916	1.95e-05	6.47e-05	7.95e-05	0.000236415	0.000144725	2.31e-05	0.000254609	1.95e-05	3.97e-05	14	0	5	8	0	36	0	4	0	0	0	0
83	Iquitos	Quistococha	3.18e-05	7.52e-05	0.000128189	1.95e-05	8.93e-05	7.31e-05	0.000658518	0.0015685	5.49e-05	0.000301757	0.000137705	0.000579542	11	1	3	8	0	36	0	4	0	0	0	0
84	Iquitos	Quistococha	4.33e-05	3.98e-05	3.77e-05	1.95e-05	8.96e-05	2.94e-05	0.000605025	6.34e-05	2.33e-05	0.000211516	4.47e-05	5.4e-05	5	1	2	8	0	36	0	4	0	0	0	0
85	Iquitos	Quistococha	2.6e-05	0.000251277	0.000121046	1.95e-05	6.03e-05	3.35e-05	7.72e-05	4.58e-05	2.2e-05	0.000288173	2.78e-05	0.000357422	18	0	7	8	0	36	0	4	0	0	0	0
86	Iquitos	Quistococha	0.0106449	7.69e-05	0.000131653	0.000151982	8.96e-05	0.000505207	0.00248278	7.93e-05	4.58e-05	0.00183132	0.000192176	0.00229327	41	0	8	7	0	36	0	4	0	0	0	0
87	Iquitos	Quistococha	0.000769353	0.000278872	0.000346081	0.000626305	0.000212663	0.00234223	0.000324734	6.48e-05	2.82e-05	0.000365748	0.000394995	0.000176196	36	1	3	10	0	36	0	4	0	0	0	0
88	Iquitos	Quistococha	4.33e-05	0.000268375	0.000482122	2.24e-05	6.92e-05	6.58e-05	0.00462538	0.000847079	2.82e-05	0.00274232	1.95e-05	8.73e-05	29	0	8	6	0	35.9	0	4	0	0	0	0
89	Iquitos	Quistococha	3.97e-05	0.000138057	0.00010349	1.95e-05	6.74e-05	2.73e-05	0.000258823	0.000425814	3.53e-05	0.00246231	6.84e-05	0.000144796	58	0	3	7	0	36	0	4	1	0	0	0
90	Iquitos	Quistococha	0.00192968	6.07e-05	4.9e-05	0.000111211	7.84e-05	0.0003116	6.2e-05	0.000215919	2.02e-05	8.81e-05	2.63e-05	5.25e-05	75	0	3	7	0	36.7	0	4	0	0	0	0
91	Iquitos	Quistococha	5.05e-05	0.000305671	9.65e-05	1.95e-05	0.000106702	6.16e-05	0.02	3.8e-05	2.73e-05	0.00514464	4.47e-05	0.000241357	87	0	3	7	0	36	0	4	0	0	0	0
92	Iquitos	Quistococha	2.6e-05	2.23e-05	5.23e-05	1.97e-05	3e-05	2.68e-05	0.000541336	4.32e-05	4.31e-05	0.000130053	4.15e-05	4.08e-05	39	0	5	7	0	35.6	0	4	0	0	0	0
93	Iquitos	Quistococha	2.77e-05	0.000436862	0.000279818	1.95e-05	6.38e-05	2.73e-05	0.00437917	6.48e-05	8.51e-05	0.000269567	1.95e-05	0.000321712	18	0	7	11	0	35.9	0	4	0	0	0	0
94	Iquitos	Quistococha	2.28e-05	2.32e-05	2.16e-05	4.38e-05	4.98e-05	0.000220708	0.000334844	1.95e-05	1.95e-05	8.43e-05	2.14e-05	3.06e-05	37	0	3	7	0	36	0	4	0	0	0	0
95	Iquitos	Quistococha	4.69e-05	0.000153516	1.95e-05	2.15e-05	8.58e-05	5.68e-05	0.00593706	7.91e-05	4.58e-05	0.0002956	0.000150491	0.000275154	6	1	3	8	0	35.6	0	4	0	0	0	0
96	Iquitos	Quistococha	6.16e-05	0.000173591	5.23e-05	3.09e-05	0.000108626	5.21e-05	0.000314425	4.21e-05	3.92e-05	0.000303018	8.24e-05	0.000157233	9	0	4	8	0	36	0	4	0	0	0	0
97	Iquitos	Quistococha	0.00202626	0.000194184	0.00322898	0.000224942	7.11e-05	0.000584607	0.00227104	0.000583822	8.55e-05	0.00258255	8.98e-05	0.000293083	18	0	3	7	0	36	0	4	0	0	0	0
98	Iquitos	Quistococha	4.15e-05	0.000146289	0.000274323	1.95e-05	8.96e-05	0.00282226	0.000385819	0.000178153	4.58e-05	0.000544009	0.000157261	6.14e-05	3	0	1	10	0	36	0	4	0	0	0	2
99	Iquitos	Quistococha	3.97e-05	0.000402018	0.000177188	1.95e-05	7.11e-05	3.25e-05	0.00440194	0.000121545	2.7e-05	0.00226195	0.000141019	0.000155772	73	1	4	5	0	37.6	1	4	0	0	0	2
100	Iquitos	Quistococha	0.000195061	6.43e-05	0.000296328	0.00011609	7.11e-05	0.000249091	0.00088402	0.000250947	1.95e-05	0.00123756	1.95e-05	0.000176196	38	0	3	7	0	36	0	4	0	0	0	0
101	Iquitos	Quistococha	3.28e-05	0.00023483	0.000691053	1.95e-05	5.32e-05	0.000517969	0.00644009	6.09e-05	1.95e-05	0.000716367	1.95e-05	0.000448632	13	1	5	8	0	36	0	4	0	0	0	0
102	Iquitos	Quistococha	0.00193163	3.95e-05	0.000440899	0.000123147	0.000108626	0.00382792	0.000782875	0.00105448	3.56e-05	0.000258376	3.13e-05	0.000111717	37	1	6	9	0	35.6	0	4	0	0	0	0
103	Iquitos	Quistococha	0.00190728	5.77e-05	4.98e-05	3.93e-05	6.38e-05	0.000872807	0.000199927	2.06e-05	1.95e-05	0.000321527	7.54e-05	0.00301222	58	0	4	7	0	36	0	4	0	0	0	0
104	Iquitos	Quistococha	5.79e-05	0.000368753	3.61e-05	2.61e-05	0.000155832	0.000127703	0.0101642	0.000101216	0.000201849	0.00176538	0.000586892	5.4e-05	11	1	3	8	0	35.6	0	4	0	0	0	0
105	Iquitos	Quistococha	3.28e-05	0.000214247	5.48e-05	1.95e-05	7.84e-05	0.000121593	0.00242427	8.85e-05	5.04e-05	0.000179434	2.02e-05	0.00010729	8	0	3	8	0	35.9	0	4	0	0	0	0
106	Iquitos	Quistococha	2.93e-05	0.000115568	0.000502804	1.95e-05	6.03e-05	3.07e-05	0.00161922	6.3e-05	0.000198648	0.00159057	6.71e-05	0.000226933	5	1	2	8	0	36	0	4	0	0	0	0
107	Iquitos	Quistococha	0.000409121	7.96e-05	0.00102721	0.000167235	0.000104782	0.00118199	0.000275296	4.56e-05	6.05e-05	0.000558437	3.83e-05	0.000127182	37	1	5	11	0	35.9	0	4	0	0	0	0
108	Iquitos	Quistococha	6.16e-05	0.000224517	6.14e-05	3.48e-05	0.000120253	0.000114619	0.00552839	0.000123425	0.000188699	0.00109814	4.21e-05	6.29e-05	45	0	5	7	0	35.6	0	4	0	0	0	0
109	Iquitos	Quistococha	0.000231662	0.000148695	0.000107863	3.58e-05	0.000118306	0.00441981	0.02	0.000113573	2.57e-05	0.0014207	0.000615665	5.55e-05	15	0	5	8	0	35.6	0	4	0	1	2	2
110	Iquitos	Quistococha	0.00240806	0.00377469	0.00019385	0.000973287	0.000112487	0.00250249	0.000293213	0.000908399	0.00167987	0.000855626	0.000460185	6.44e-05	74	1	4	10	0	36	0	4	0	0	0	0
111	Iquitos	Quistococha	0.00687645	5.77e-05	0.000107863	0.00116641	0.00024986	0.0031799	0.00029526	0.00393384	6.32e-05	0.000166174	0.000124127	0.000151384	67	0	5	6	0	35.9	0	4	0	0	0	0
112	Iquitos	Quistococha	3.45e-05	7.39e-05	6.56e-05	1.95e-05	6.74e-05	0.000141601	0.00173466	0.000300308	2.33e-05	0.000601638	2.08e-05	5.25e-05	12	1	5	8	0	36	0	4	0	0	0	0
113	Iquitos	Quistococha	0.00117853	0.000523001	0.00121084	0.00312987	0.000342256	0.00194265	0.000334844	8.71e-05	0.00121134	0.000449819	0.000281646	0.00169	36	1	5	11	0	38.8	1	4	0	0	0	0
114	Iquitos	Quistococha	0.00116889	0.000159901	0.00142786	0.00109698	0.000200366	0.00156865	0.000361401	0.000454326	0.000171325	0.000369421	0.000141696	0.000313129	61	0	4	7	0	35.6	0	4	0	0	0	0
115	Iquitos	Quistococha	5.05e-05	0.000290687	2.27e-05	0.000184123	9.34e-05	0.000859444	0.00563435	0.000543217	0.000321948	0.00270368	0.000240086	0.000927258	61	1	4	11	0	35.6	0	4	0	0	0	0
116	Iquitos	Quistococha	0.000197039	0.000217429	7.92e-05	2.24e-05	0.000108626	5.08e-05	0.00105329	5.36e-05	2.82e-05	0.00124114	4.47e-05	0.000357422	64	0	3	7	0	35.6	0	4	0	0	0	0
117	Iquitos	Quistococha	0.00163244	0.000965306	0.000566081	0.0006873	0.000159839	0.00185736	0.000655459	4.52e-05	4.71e-05	0.000554832	8.24e-05	0.000104336	50	1	4	11	0	36	0	4	0	0	0	0
118	Iquitos	Quistococha	5.97e-05	8.39e-05	0.000507982	1.95e-05	7.84e-05	0.000112809	0.000323816	0.000715727	3.92e-05	0.0005404	6.05e-05	8.81e-05	14	1	5	8	0	36	0	4	0	0	0	0
119	Iquitos	Quistococha	3.45e-05	0.000204547	7.16e-05	1.95e-05	0.000110555	3.09e-05	0.000823	6.57e-05	3.49e-05	0.000107172	3.29e-05	4.15e-05	49	1	5	11	0	35.6	0	4	0	0	0	0
120	Iquitos	Quistococha	4.15e-05	0.00011964	0.000159254	2.15e-05	6.21e-05	7.6e-05	0.00458899	9.98e-05	9.07e-05	0.000955457	1.95e-05	0.000105813	36	0	6	7	0	35.6	0	4	1	0	0	0
121	Iquitos	Quistococha	5.79e-05	8.76e-05	2.91e-05	2.33e-05	0.000108626	5.68e-05	0.000772323	4.96e-05	4.44e-05	0.000228429	3.25e-05	6.66e-05	13	0	3	8	0	35.6	0	4	1	0	0	0
122	Iquitos	Quistococha	6.07e-05	0.000230735	5.89e-05	2.61e-05	0.000132007	5.79e-05	0.00183501	0.000129076	6.05e-05	0.000572851	8.18e-05	0.000142598	11	0	3	8	0	35.6	0	4	1	0	0	0
123	Iquitos	Quistococha	3.8e-05	0.000222389	2.46e-05	1.95e-05	4.64e-05	0.00154958	0.00646649	2.68e-05	1.95e-05	0.000380429	9.38e-05	4.37e-05	45	0	5	7	0	35.6	0	4	1	0	0	0
124	Iquitos	Quistococha	5.79e-05	6.66e-05	5.35e-05	2.24e-05	0.000104782	0.000170963	0.0066439	2.47e-05	7.17e-05	0.00071279	3.67e-05	9.84e-05	12	1	6	8	0	35.6	0	4	1	0	0	0
125	Iquitos	Quistococha	2.6e-05	1.95e-05	1.95e-05	1.95e-05	3.8e-05	2.63e-05	0.00230676	5.58e-05	1.95e-05	0.000152886	1.95e-05	2.63e-05	20	0	6	7	0	35.6	0	4	0	0	0	0
126	Iquitos	Quistococha	2.77e-05	1.95e-05	2.61e-05	1.95e-05	5.32e-05	1.95e-05	0.000225227	1.95e-05	2.76e-05	8.81e-05	2.6e-05	8.51e-05	11	1	3	8	0	35.6	0	4	0	0	0	0
127	Iquitos	Quistococha	3.1e-05	0.000166129	4.98e-05	1.95e-05	6.74e-05	3.2e-05	0.000114184	8.02e-05	1.95e-05	0.000737821	0.000149138	0.00173413	4	1	2	8	0	35.6	0	4	0	0	0	0
128	Iquitos	Quistococha	0.000174305	3.66e-05	6.35e-05	0.000484952	6.03e-05	0.000132005	0.00365747	0.000107501	2.51e-05	0.00669419	1.95e-05	0.00101741	39	0	3	7	0	35.6	0	4	0	0	0	0
129	Iquitos	Quistococha	5.42e-05	2.84e-05	6.06e-05	2.24e-05	0.000100954	3.88e-05	0.000142593	2.64e-05	3.49e-05	0.00075569	2.5e-05	0.000257193	7	1	3	8	0	36	0	4	0	0	0	0
130	Iquitos	Quistococha	0.000298872	7.34e-05	8.05e-05	0.00030574	7.11e-05	0.000294925	9.78e-05	0.000113573	4.38e-05	0.000124336	0.000229882	7.18e-05	40	0	5	7	0	35.6	0	4	0	0	0	0
131	Iquitos	Quistococha	0.000276157	0.000269279	0.00202262	0.00010742	0.000444728	8.7e-05	5.46e-05	4.47e-05	7.89e-05	0.000196441	6.58e-05	0.000554072	8	0	3	8	0	36	0	4	0	0	0	0
132	Iquitos	Quistococha	5.33e-05	2.56e-05	9.78e-05	2.33e-05	7.47e-05	0.00186637	0.000341753	8.9e-05	2.95e-05	0.000623197	5.39e-05	5.1e-05	21	0	5	7	0	36	0	4	1	0	0	0
133	Iquitos	Quistococha	5.23e-05	4.04e-05	5.06e-05	1.95e-05	7.11e-05	4.37e-05	0.00139171	7.36e-05	3.21e-05	0.000873457	2.2e-05	6.81e-05	8	1	3	8	0	35.6	0	4	1	0	0	0
134	Iquitos	Quistococha	3.8e-05	4.74e-05	4.17e-05	2.15e-05	9.34e-05	4.05e-05	0.00695322	2.47e-05	3.21e-05	0.000141477	3.25e-05	8.66e-05	8	1	3	8	0	35.6	0	4	1	0	0	0
135	Iquitos	Quistococha	0.000209897	0.000101542	3.14e-05	0.000253189	0.000106702	0.000702224	0.000971633	0.000107034	2.64e-05	0.000258376	1.95e-05	3.35e-05	29	1	5	11	0	35.6	0	4	0	0	0	0
136	Iquitos	Quistococha	5.97e-05	0.000163186	2.31e-05	1.95e-05	6.38e-05	0.000111906	0.00707126	0.000132852	5.24e-05	0.000660868	7.94e-05	6.29e-05	27	0	6	7	0	36	0	4	0	0	0	0
137	Iquitos	Quistococha	3.97e-05	5.35e-05	0.00131468	1.95e-05	7.47e-05	2.83e-05	0.000346366	2.89e-05	1.96e-05	0.02	3.29e-05	0.000310268	10	0	3	8	0	35.7	0	4	0	0	0	0
138	Iquitos	Quistococha	0.000407158	8.86e-05	4.25e-05	0.000530499	0.000171914	0.000279483	6.12e-05	0.000355178	5.51e-05	0.0010678	0.000191837	0.000102859	50	0	3	7	0	35.6	0	4	1	0	0	0
139	Iquitos	Quistococha	5.97e-05	7.43e-05	7.97e-05	2.43e-05	0.000112487	6.47e-05	0.00126027	0.000100055	4.67e-05	0.000362073	7.84e-05	0.000102859	13	0	5	8	0	35.6	0	4	1	0	0	0
140	Iquitos	Quistococha	1.95e-05	1.95e-05	4.25e-05	1.95e-05	3.32e-05	1.95e-05	0.00101377	1.95e-05	1.95e-05	7.29e-05	1.95e-05	4.22e-05	16	1	5	8	0	36	0	4	0	0	0	0
141	Iquitos	Quistococha	0.00319287	0.000868135	0.000639337	0.00973076	0.000470559	0.00515818	0.0114025	0.000787955	0.000109419	0.00358462	0.000311349	0.0010314	41	0	3	7	0	35.6	0	4	0	0	0	0
142	Iquitos	Quistococha	0.0010802	0.000176721	0.000161044	0.000657336	8.21e-05	0.00257676	0.000504812	0.000654185	9.62e-05	0.000590849	0.000149476	0.00113206	17	1	3	10	0	35.6	0	4	0	0	0	0
143	Iquitos	Quistococha	0.00232331	0.000516843	0.000179436	0.000478517	0.00016788	0.00318141	0.00626095	0.00106102	0.000175575	0.00153804	0.000616017	7.92e-05	13	0	5	8	0	35.8	0	4	0	0	0	0
144	Iquitos	Quistococha	0.000703496	0.00018631	0.000163729	0.000121517	0.000350737	0.00142062	0.000465289	4.39e-05	7.24e-05	0.000321527	0.000168778	0.000344575	36	1	5	9	0	35.6	0	4	0	0	0	0
145	Iquitos	Quistococha	2.2e-05	0.000130536	0.000140527	1.95e-05	4.64e-05	2.76e-05	0.000977015	3.87e-05	3.46e-05	0.000262109	1.95e-05	5.84e-05	29	0	6	7	0	35.6	0	4	0	0	0	0
146	Iquitos	Quistococha	2.12e-05	6.22e-05	7.11e-05	1.95e-05	3.64e-05	8.41e-05	0.00236629	8.25e-05	5.81e-05	0.000269567	9.79e-05	0.000179107	21	1	3	9	0	36	0	4	0	0	0	0
147	Iquitos	Quistococha	3.45e-05	0.000687121	7.45e-05	1.95e-05	6.74e-05	0.000217371	0.00192065	8.25e-05	2.45e-05	0.000152886	3.89e-05	0.000171826	30	0	4	7	0	35.6	0	4	0	0	0	0
148	Iquitos	Quistococha	8.62e-05	6.68e-05	6.82e-05	3.38e-05	0.000128076	9.35e-05	0.0020375	0.00011217	3.98e-05	0.000891285	0.000131556	7.47e-05	8	1	3	8	0	36	0	4	0	0	0	0
149	Iquitos	Quistococha	0.000127045	7.24e-05	1.95e-05	1.95e-05	0.000116363	0.00019557	0.000146059	0.000126484	4.44e-05	0.000426141	2.69e-05	0.000124976	25	0	5	7	0	35.6	0	4	1	0	0	0
150	Iquitos	Quistococha	2.12e-05	9.26e-05	1.95e-05	1.95e-05	4.64e-05	2.94e-05	2.57e-05	2.31e-05	2.2e-05	0.00189748	0.000162002	3.49e-05	61	0	3	7	0	36	0	4	0	0	0	0
151	Iquitos	Quistococha	2.77e-05	0.000223453	3.93e-05	1.95e-05	4.98e-05	3.54e-05	0.000162591	8.57e-05	1.95e-05	0.000303018	0.000196248	6.14e-05	68	1	3	10	0	36	0	4	0	0	0	0
152	Iquitos	Quistococha	5.05e-05	0.000237326	0.000286234	2.33e-05	9.71e-05	3.99e-05	0.00345583	1.95e-05	2.57e-05	0.000112895	4.02e-05	8.88e-05	14	0	5	8	0	36	0	4	0	0	0	0
153	Iquitos	Quistococha	2.44e-05	2.32e-05	1.95e-05	1.95e-05	4.3e-05	3.17e-05	7.65e-05	2.35e-05	1.95e-05	0.000190777	1.95e-05	4.37e-05	13	1	5	8	0	36	0	4	0	0	0	0
154	Iquitos	Quistococha	2.6e-05	1.95e-05	1.95e-05	1.95e-05	4.64e-05	2.12e-05	0.00100727	3.35e-05	2.08e-05	0.000217159	0.000503864	4.37e-05	8	0	3	8	0	36	0	4	0	0	0	0
155	Iquitos	Quistococha	2.6e-05	1.95e-05	1.95e-05	1.95e-05	5.32e-05	1.97e-05	5.89e-05	1.95e-05	3.14e-05	0.000336298	0.000319895	3.06e-05	3	1	1	10	0	36.1	0	4	0	0	0	0
156	Iquitos	Quistococha	0.000134893	0.000132414	0.000113125	6.35e-05	0.000254019	5.16e-05	4.97e-05	4.83e-05	7.48e-05	0.000126242	0.000182338	0.000157233	10	1	3	8	0	36	0	4	0	0	0	0
157	Iquitos	Quistococha	4.15e-05	0.000290505	9.3e-05	1.95e-05	7.11e-05	0.000102627	0.00460297	0.000636758	0.000469083	0.00248514	0.000357219	0.000879167	37	0	6	7	0	36	0	4	0	0	0	0
158	Iquitos	Quistococha	5.42e-05	0.000829318	8.96e-05	1.95e-05	7.84e-05	9.58e-05	0.00225189	0.000183932	4.51e-05	0.00175442	7.18e-05	0.000433678	35	0	5	6	0	36	0	4	0	0	0	0
159	Iquitos	Quistococha	0.0021897	0.000475484	0.00127281	0.00242172	0.000143871	0.00974336	0.000299586	0.000392894	0.000122003	0.0116094	0.000619883	0.000548366	41	1	4	5	0	36	0	4	0	0	0	2
160	Iquitos	Quistococha	2.6e-05	6.43e-05	1.95e-05	1.95e-05	3.64e-05	2.24e-05	0.000130066	5.29e-05	4.51e-05	0.000343671	1.95e-05	6.73e-05	40	0	5	5	0	36	0	4	0	0	0	0
161	Iquitos	Quistococha	0.00107345	8.29e-05	5.6e-05	0.000498889	0.000116363	0.000837463	0.0038674	7.36e-05	4.38e-05	0.000515108	2.91e-05	0.00017474	117	1	9	5	0	36	0	4	0	0	0	0
162	Iquitos	Quistococha	0.000334379	0.000151104	0.00054762	0.000340853	6.74e-05	0.00253644	0.00215567	0.000938197	1.95e-05	0.00371578	3.8e-05	5.25e-05	62	0	3	5	0	35.6	0	4	0	0	0	0
163	Iquitos	Quistococha	0.000177268	0.000162667	4.82e-05	1.95e-05	6.03e-05	6.92e-05	0.00325183	0.00015707	2.08e-05	0.000438898	2.85e-05	0.000338147	22	0	3	7	0	35.6	0	4	0	0	0	0
164	Iquitos	Quistococha	2.77e-05	0.000105588	3.69e-05	1.95e-05	6.38e-05	2.88e-05	0.000499278	5.05e-05	1.96e-05	9.95e-05	5.42e-05	3.93e-05	3	0	1	10	0	36	0	4	0	0	0	0
165	Iquitos	Quistococha	2.6e-05	7.28e-05	2.5e-05	1.95e-05	4.64e-05	4.13e-05	0.000194186	0.00250167	1.95e-05	0.000213398	6.31e-05	4.66e-05	14	1	5	8	0	36.2	0	4	0	0	0	0
166	Iquitos	Quistococha	9.01e-05	0.00186685	1.95e-05	2.61e-05	7.84e-05	0.000110702	0.00218296	5.96e-05	3.53e-05	0.000533179	0.000469876	0.000370263	62	1	3	10	0	36	0	4	0	0	0	0
167	Iquitos	Quistococha	1.95e-05	1.95e-05	1.95e-05	1.95e-05	1.95e-05	1.95e-05	1.95e-05	2.89e-05	1.95e-05	0.000126719	1.95e-05	0.000143818	27	0	6	7	0	36	0	4	0	0	0	0
168	Iquitos	Quistococha	1.95e-05	1.95e-05	1.95e-05	1.95e-05	3.13e-05	3.75e-05	0.000902966	1.95e-05	1.95e-05	5.38e-05	1.95e-05	3.47e-05	13	1	5	8	0	36.1	0	4	0	1	0	2
169	Iquitos	Quistococha	2.55e-05	5.15e-05	0.000828758	1.95e-05	9.45e-05	1.95e-05	0.00216408	0.000112971	0.000119279	0.000160762	5.39e-05	4.25e-05	62	0	4	10	0	36	0	4	1	0	0	0
170	Iquitos	Quistococha	2.01e-05	0.000188615	3.06e-05	1.95e-05	3.95e-05	2.93e-05	0.00405713	3.05e-05	0.000313035	0.000511059	2.72e-05	5.57e-05	30	1	6	9	0	36	0	4	0	0	0	0
171	Iquitos	Quistococha	4.27e-05	6.4e-05	0.00546637	2.01e-05	0.000145541	3.28e-05	0.00268674	0.000231896	0.000161238	0.000101381	7.67e-05	0.000131823	42	1	3	10	0	36	0	4	1	0	0	0
172	Iquitos	Quistococha	6.26e-05	0.000255673	0.000800344	3.61e-05	0.000161863	7.99e-05	0.0037167	0.000285397	0.00047814	0.00443357	4.43e-05	0.0001158	7	1	3	8	0	37.9	1	4	0	0	0	0
173	Iquitos	Quistococha	0.00129744	0.000344136	0.000141915	0.00559529	5.18e-05	0.00139076	0.000730656	0.000689244	9.35e-05	0.000817687	0.000105739	0.000869558	29	0	5	7	0	36	0	4	1	0	0	0
174	Iquitos	Quistococha	4.27e-05	6.02e-05	0.000520609	1.95e-05	6.8e-05	1.95e-05	0.00056209	0.000496764	6.76e-05	0.000615736	2.74e-05	0.00025749	40	0	4	7	0	36	0	4	0	0	0	0
175	Iquitos	Quistococha	3.39e-05	0.000120943	0.000107041	1.95e-05	0.000104737	2.4e-05	0.000832236	8.98e-05	3.25e-05	0.00232286	7.24e-05	0.000168412	14	0	5	10	0	35.6	0	4	0	0	0	0
176	Iquitos	Quistococha	0.000196263	4.7e-05	7.24e-05	3.58e-05	6.6e-05	0.00152929	0.000368739	5.34e-05	2.91e-05	0.000236419	0.000120914	6.77e-05	7	1	3	8	0	35.8	0	4	0	0	0	0
177	Iquitos	Quistococha	5.48e-05	9.32e-05	0.000148449	2.99e-05	0.000116977	3.75e-05	0.00465675	0.000170555	6.48e-05	0.000708135	3.66e-05	0.000186306	5	0	2	8	0	36	0	4	0	0	0	0
178	Iquitos	Quistococha	0.000494219	0.00102724	0.00291215	0.000436756	0.001964	0.00145501	0.02	0.000205786	0.000646515	0.00131767	0.000157228	0.000258804	31	0	5	7	0	35.6	0	4	0	0	0	0
179	Iquitos	Quistococha	3.25e-05	0.000323467	5.58e-05	1.95e-05	6.8e-05	3.54e-05	0.0112703	4.92e-05	3.46e-05	0.00055209	0.000144914	9.84e-05	13	0	3	8	0	36	0	4	0	0	0	0
180	Iquitos	Quistococha	3.11e-05	3.31e-05	2.1e-05	1.95e-05	6.4e-05	1.95e-05	0.00101019	0.000422771	4.94e-05	0.02	2.12e-05	3.6e-05	6	1	3	8	0	36.3	0	4	0	0	0	0
181	Iquitos	Quistococha	0.000431534	0.000129986	0.000294992	0.000141451	0.000300346	0.000913413	0.00134243	0.000318429	0.00016581	0.00416501	9.93e-05	0.000101091	30	0	4	7	0	36	0	4	1	0	0	0
182	Iquitos	Quistococha	3.11e-05	0.000376173	9.54e-05	1.95e-05	3.95e-05	8.52e-05	0.000145572	1.95e-05	1.95e-05	0.00197445	2.95e-05	9.44e-05	6	1	3	8	0	35.6	0	4	1	0	0	0
183	Iquitos	Quistococha	5.03e-05	6.05e-05	2.36e-05	2.64e-05	0.00013738	3.91e-05	0.00146054	6.8e-05	3.69e-05	0.000236419	2.69e-05	0.000177033	13	0	5	8	0	36	0	4	0	0	0	0
184	Iquitos	Quistococha	4.57e-05	0.00102348	5.92e-05	2.44e-05	0.000106777	8.66e-05	0.00194214	0.000189056	0.000134521	0.00198436	3.33e-05	0.000206139	10	1	3	8	0	36	0	4	0	0	0	0
185	Iquitos	Quistococha	2.55e-05	2.22e-05	1.95e-05	1.95e-05	4.36e-05	0.000260787	0.000793917	4.31e-05	1.95e-05	0.00026068	2.64e-05	0.000439126	7	1	3	8	0	35.6	0	4	0	0	0	0
186	Iquitos	Quistococha	0.0018352	5.68e-05	0.000180043	0.0037982	0.000145541	0.00321335	0.00221033	2.42e-05	6.6e-05	0.00053242	4.66e-05	7.23e-05	45	0	4	7	0	35.6	0	4	0	0	0	0
187	Iquitos	Quistococha	1.95e-05	0.000327026	0.000187046	1.95e-05	3.54e-05	1.95e-05	0.00432992	0.000249917	0.00021623	0.000721056	1.95e-05	0.000131823	11	0	3	8	0	36	0	4	0	0	0	0
188	Iquitos	Quistococha	1.95e-05	1.95e-05	1.95e-05	1.95e-05	1.95e-05	1.95e-05	1.95e-05	1.95e-05	1.95e-05	1.95e-05	1.95e-05	1.95e-05	39	0	5	6	0	36	0	4	0	0	0	0
189	Iquitos	Quistococha	0.000620874	0.000603117	0.000119961	0.000223211	0.000210796	0.00108572	0.00137723	4.65e-05	7.2e-05	0.000169655	6.18e-05	0.00073833	50	1	6	11	0	35.6	0	4	0	0	0	0
190	Iquitos	Quistococha	6.57e-05	0.000107399	0.000331806	4.76e-05	5.99e-05	0.000125546	5.65e-05	6.51e-05	3.54e-05	0.000243368	4.66e-05	0.000101091	37	0	5	6	0	36	0	4	0	0	0	0
191	Iquitos	Quistococha	4.72e-05	0.000122855	4.89e-05	2.78e-05	0.000129218	4.22e-05	3.61e-05	8.9e-05	4.04e-05	0.000341025	0.000228316	0.000117137	13	1	5	8	0	36	0	4	0	0	0	0
192	Iquitos	Quistococha	2.28e-05	0.00025955	5.81e-05	1.95e-05	8.03e-05	1.95e-05	0.000705052	4.84e-05	0.000135821	0.00018383	6.35e-05	0.000195568	9	1	3	8	0	36	0	4	0	0	0	0
193	Iquitos	Quistococha	2.97e-05	6.12e-05	7.6e-05	1.95e-05	7.21e-05	1.95e-05	7.9e-05	1.95e-05	1.95e-05	0.000308734	1.95e-05	7.57e-05	8	0	3	8	0	35.6	0	4	0	0	0	0
194	Iquitos	Quistococha	0.0112926	0.000162403	0.00124812	0.00892382	0.000422229	0.00790473	0.00384408	0.00114233	0.000159932	0.00643541	4.1e-05	7.57e-05	59	1	6	10	0	35.6	0	4	0	0	0	0
195	Iquitos	Quistococha	2.76e-05	0.00355892	0.00560739	1.95e-05	0.000446598	0.000737727	0.02	0.00223419	0.00386121	0.00168767	0.000401079	0.000113127	42	0	4	6	0	36	0	4	1	0	0	0
196	Iquitos	Quistococha	2.28e-05	2.13e-05	1.95e-05	1.95e-05	3.95e-05	3.26e-05	0.00147886	1.95e-05	3.4e-05	7.58e-05	0.000104865	5.04e-05	13	0	5	8	0	36	0	4	1	0	0	0
197	Iquitos	Quistococha	0.00268763	0.00245863	0.000179632	0.0024876	0.000149622	0.0152062	0.0122422	0.000382347	0.000115076	0.00340883	0.000123253	0.000275862	65	1	6	10	0	36	0	4	0	0	0	0
198	Iquitos	Quistococha	0.0120882	6.74e-05	0.000309201	0.000330347	0.000389738	0.00435324	0.00325062	6.72e-05	0.000140374	0.000298486	0.000359706	6.77e-05	73	1	3	10	0	35.9	0	4	0	0	0	0
199	Iquitos	Quistococha	2.01e-05	2.08e-05	0.000103824	1.95e-05	3.95e-05	1.95e-05	0.00149334	0.000104085	1.95e-05	0.00144316	9.41e-05	5.04e-05	58	1	6	11	0	35.6	0	4	0	0	0	0
200	Iquitos	Quistococha	0.00145189	4.4e-05	3.96e-05	0.00222925	0.000251526	0.000874676	0.00216346	4.14e-05	5.24e-05	0.00018383	0.000101662	6.1e-05	32	0	5	7	0	35.6	0	4	0	1	2	2
201	Iquitos	Quistococha	6.41e-05	0.000887137	0.0002783	3.36e-05	0.000190414	0.00011953	0.00734856	0.000286901	0.00039673	0.0048158	8.8e-05	0.000339979	14	1	5	8	0	36	0	4	0	0	0	0
202	Iquitos	Quistococha	8.31e-05	0.000117468	0.000213482	4.76e-05	0.000210796	3.8e-05	0.000908663	4.96e-05	4.88e-05	0.000305321	4.99e-05	0.000307297	8	1	3	8	0	36	0	4	0	0	0	0
203	Iquitos	Quistococha	2.55e-05	2.47e-05	4.59e-05	1.95e-05	3.95e-05	6.44e-05	0.00047385	9.89e-05	3.57e-05	0.00105648	1.95e-05	4.51e-05	23	0	5	11	0	36	0	4	0	0	0	0
204	Iquitos	Quistococha	0.00014008	1.95e-05	4e-05	3.58e-05	0.000104737	9.73e-05	2.29e-05	6.02e-05	2.69e-05	0.000369725	1.95e-05	2.57e-05	66	0	4	7	0	35.6	0	4	0	0	0	0
205	Iquitos	Quistococha	3.68e-05	0.00010844	0.000204383	2.04e-05	6.8e-05	3.28e-05	0.000429218	0.000103682	2.77e-05	0.00407781	8.92e-05	4.91e-05	48	1	3	10	0	36	0	4	0	0	0	0
206	Iquitos	Quistococha	0.000133506	0.00968356	0.000349418	5.36e-05	0.00100834	6.91e-05	0.02	0.000196364	0.00096303	0.000772647	0.00043246	0.00117532	38	0	8	7	0	35.6	0	4	1	0	0	0
207	Iquitos	Quistococha	0.00019792	0.00013782	4.29e-05	3.91e-05	0.000125138	5.05e-05	0.00110698	6.82e-05	3.22e-05	0.000286497	6.52e-05	2.07e-05	19	0	5	8	0	36	0	4	1	0	0	0
208	Iquitos	Quistococha	5.87e-05	0.000806619	9.02e-05	2.44e-05	0.00117586	8.55e-05	0.00862726	0.000403169	0.000282509	0.00170558	0.00146488	0.000871557	16	0	5	8	0	35.6	0	4	1	0	0	0
209	Iquitos	Quistococha	3.39e-05	8.04e-05	7.91e-05	1.95e-05	8.03e-05	6.22e-05	0.00278538	5.11e-05	3.17e-05	0.00138197	0.000205973	8.44e-05	12	1	5	8	0	35.6	0	4	0	0	0	0
210	Iquitos	Quistococha	0.00269275	0.000526237	0.000544049	0.00315749	0.00026984	0.0072026	0.00112928	0.000278957	0.000220165	0.00836171	0.00489868	0.0012647	62	0	6	7	0	35.6	0	4	0	0	0	0
211	Iquitos	Quistococha	4.27e-05	0.000162752	3.34e-05	2.24e-05	8.43e-05	2.33e-05	0.00204558	0.000352434	0.00249057	0.00232791	3.28e-05	0.00012515	35	0	5	7	0	35.6	0	4	0	0	0	0
212	Iquitos	Quistococha	0.000490923	0.000320444	0.000265799	0.000674935	0.000491288	0.00104375	0.000236266	9.72e-05	0.000168751	0.000949214	0.000962742	0.000349121	28	0	5	7	0	36	0	4	0	0	0	0
213	Iquitos	Quistococha	0.000118761	9.15e-05	3.34e-05	5.12e-05	0.000245419	6.39e-05	0.00181205	0.000276813	4.49e-05	0.000298486	3.06e-05	0.000119809	10	0	3	8	0	36	0	4	0	0	0	0
214	Iquitos	Quistococha	5.18e-05	3.15e-05	3.71e-05	2.24e-05	0.000116977	1.99e-05	0.000257378	2.67e-05	2.22e-05	0.000236419	5.05e-05	0.000138489	8	0	3	8	0	35.8	0	4	0	0	0	0
215	Iquitos	Quistococha	1.95e-05	1.95e-05	1.95e-05	1.95e-05	2.72e-05	1.95e-05	1.95e-05	1.95e-05	1.95e-05	6.48e-05	1.95e-05	3.99e-05	14	1	3	8	0	36	0	4	0	0	0	0
216	Iquitos	Quistococha	4.27e-05	0.000445722	0.00164789	1.95e-05	0.000125138	0.000117815	0.00682506	0.000458005	0.0002241	0.000721056	7.96e-05	0.000672502	15	1	5	8	0	36	0	4	0	0	0	0
217	Iquitos	Quistococha	2.01e-05	1.95e-05	0.000103824	1.95e-05	1.95e-05	1.95e-05	0.000458318	1.95e-05	1.95e-05	0.00560798	0.000162508	0.000338673	60	0	6	6	0	36	0	4	0	0	0	0
218	Iquitos	Quistococha	1.95e-05	3.67e-05	0.000154995	1.95e-05	3.54e-05	1.95e-05	0.000915858	1.95e-05	1.95e-05	0.000176751	4.54e-05	9.98e-05	65	1	6	6	0	35.6	0	4	0	0	0	0
219	Iquitos	Quistococha	1.95e-05	1.95e-05	6.42e-05	1.95e-05	3.54e-05	1.95e-05	0.00500748	7.93e-05	1.95e-05	6.48e-05	4.6e-05	3.92e-05	28	0	7	7	0	36	0	4	0	0	0	0
220	Iquitos	Quistococha	3.54e-05	0.000609523	5.39e-05	1.95e-05	8.84e-05	4.17e-05	0.00117838	0.000121896	0.000217542	0.00103087	5.16e-05	0.000372616	18	1	7	8	0	36	0	4	0	0	0	0
221	Iquitos	Quistococha	3.25e-05	0.000128072	0.000245831	1.95e-05	5.99e-05	5.22e-05	0.00119494	0.000183639	3.22e-05	0.00210201	6.07e-05	0.000131823	34	0	5	7	0	36	0	4	1	0	0	0
222	Iquitos	Quistococha	2.41e-05	7.54e-05	8.03e-05	1.95e-05	3.54e-05	1.95e-05	0.000758574	4.29e-05	1.95e-05	0.00183956	3.49e-05	0.000123148	14	1	3	8	0	35.6	0	4	1	0	0	0
223	Iquitos	Quistococha	2.83e-05	0.00021682	0.000121986	1.95e-05	3.54e-05	2.33e-05	0.00179764	0.000102877	3.8e-05	0.000594565	6.27e-05	0.000269304	13	0	3	8	0	36	0	4	1	0	0	0
224	Iquitos	Quistococha	7.99e-05	0.000529198	0.000716416	3.8e-05	0.000214871	0.000124686	0.00290949	0.000293571	0.00020869	0.00207709	0.000236257	0.000392184	8	0	3	8	0	36	0	4	1	0	0	0
225	Iquitos	Quistococha	4.87e-05	0.000241765	0.000526571	3.14e-05	0.000172061	0.000124112	0.00224744	9.7e-05	6.04e-05	0.000574984	0.000313983	0.000165093	6	0	3	8	0	35.6	0	4	1	0	0	0
226	Iquitos	Quistococha	0.000352159	0.00059879	2.85e-05	0.00039204	0.000165942	0.000805821	0.00153362	0.000155881	6.79e-05	0.000337637	6.7e-05	0.000165093	76	1	4	10	0	35.6	0	4	0	0	0	0
227	Iquitos	Quistococha	3.25e-05	0.000202095	0.00101824	2.24e-05	8.43e-05	4.07e-05	0.000602172	0.000186972	8.84e-05	0.000479732	0.000189518	0.000322991	22	0	4	6	0	36	0	4	0	0	0	0
228	Iquitos	Quistococha	9.28e-05	4.63e-05	0.00013295	4.8e-05	0.00022302	5.73e-05	0.00654786	8.01e-05	0.000163524	0.00125668	7.56e-05	7.97e-05	40	1	6	11	0	36	0	4	0	0	0	0
229	Iquitos	Quistococha	2.62e-05	4.72e-05	5.5e-05	1.95e-05	4.36e-05	3.23e-05	8.82e-05	6.12e-05	1.95e-05	0.000190892	2.01e-05	7.57e-05	24	0	6	7	0	36	0	4	0	0	0	0
230	Iquitos	Quistococha	4.12e-05	2.04e-05	1.95e-05	6.09e-05	1.95e-05	0.000106984	0.000119949	5.77e-05	1.95e-05	0.00105167	1.95e-05	0.00313983	27	0	5	7	0	35.8	0	4	0	0	0	0
231	Iquitos	Quistococha	1.95e-05	5.32e-05	1.95e-05	1.95e-05	2.72e-05	1.95e-05	2.32e-05	3.14e-05	1.95e-05	0.000318957	1.95e-05	4.18e-05	30	0	5	7	0	35.9	0	4	0	0	0	0
232	Iquitos	Quistococha	2.14e-05	4.37e-05	1.95e-05	1.95e-05	2.72e-05	2.33e-05	0.000209598	0.000164965	5.12e-05	0.000250303	5.61e-05	0.000271928	24	1	6	11	0	36	0	4	0	0	0	0
233	Iquitos	Quistococha	2.55e-05	4.5e-05	4.97e-05	1.95e-05	5.18e-05	5.19e-05	0.000742325	9.68e-05	7.26e-05	0.000424983	4.82e-05	0.000143818	68	1	6	10	0	36	0	4	1	0	0	0
234	Iquitos	Quistococha	0.00160349	0.000409296	0.00151975	0.00398008	0.000165942	0.00523999	0.00187541	0.000182807	8.05e-05	0.00249725	0.00124847	0.0010197	20	1	6	8	0	36	0	4	0	0	0	0
235	Iquitos	Quistococha	0.000712752	0.000127551	0.000258722	0.00073204	8.84e-05	0.00144189	0.000184016	0.000388316	3.57e-05	0.000920377	0.000450839	0.000360218	18	1	5	8	0	35.6	0	4	0	0	0	0
236	Iquitos	Quistococha	3.39e-05	0.000157866	2.03e-05	2.51e-05	9.86e-05	5.79e-05	0.000344258	6.98e-05	2.2e-05	0.00300943	2.4e-05	3.86e-05	37	0	6	7	0	36	0	4	0	0	0	0
237	Iquitos	Quistococha	0.00116628	0.000179172	0.0003982	0.000471113	0.000190414	0.00100229	9.01e-05	0.000164965	0.000447278	0.000419982	6.18e-05	0.000182333	69	0	3	10	0	36	0	4	0	0	0	0
238	Iquitos	Quistococha	4.57e-05	3.93e-05	0.000420133	2.71e-05	9.05e-05	7.35e-05	0.00855586	3.55e-05	2.28e-05	0.000257224	0.000254791	0.000150473	10	0	3	8	0	36	0	4	0	0	0	0
239	Iquitos	Quistococha	6.73e-05	0.000154028	5.88e-05	3.54e-05	0.000182258	4.87e-05	0.000216137	2.89e-05	7.61e-05	0.000368041	0.000104574	8.03e-05	40	0	5	6	0	36	0	4	0	0	0	0
240	Iquitos	Quistococha	2.14e-05	8.3e-05	3.63e-05	1.95e-05	4.77e-05	3.59e-05	0.000712859	1.95e-05	1.95e-05	6.85e-05	9.53e-05	0.000542191	14	0	5	8	0	36	0	4	0	0	0	0
241	Iquitos	Quistococha	0.000650424	0.000158215	8.94e-05	0.000878391	0.000509577	0.000734892	0.001395	0.000112162	0.000129001	0.00214695	0.000106322	0.000346509	59	0	4	7	0	36	0	4	0	0	0	0
242	Iquitos	Quistococha	1.95e-05	0.000133815	2.71e-05	1.95e-05	4.97e-05	1.95e-05	0.000291027	3.18e-05	1.95e-05	0.0016649	1.95e-05	5.57e-05	23	0	4	7	0	35.6	0	4	0	0	0	0
243	Iquitos	Quistococha	3.68e-05	4.92e-05	5.04e-05	2.07e-05	9.66e-05	1.95e-05	0.00171592	4.1e-05	2.77e-05	0.00188552	0.000418835	8.37e-05	5	1	3	8	0	35.9	0	4	0	0	0	0
244	Iquitos	Quistococha	4.12e-05	7.61e-05	2.53e-05	2.57e-05	0.000108817	4.92e-05	0.000873848	7.34e-05	5.12e-05	0.00121179	0.00457711	0.000495201	4	1	2	8	0	36	0	4	0	0	0	0
245	Iquitos	Quistococha	0.0017465	0.000330409	0.000795107	0.00404283	4.16e-05	0.00242781	0.000440653	0.000156706	0.000210985	0.00209702	0.000130272	0.000129154	20	0	6	7	0	35.6	0	4	0	0	0	0
246	Iquitos	Quistococha	2.41e-05	1.95e-05	7.13e-05	1.95e-05	3.95e-05	1.95e-05	0.00035154	3.85e-05	3.22e-05	0.00183465	2.58e-05	3.6e-05	76	1	4	10	0	36.1	0	4	0	0	0	0
247	Iquitos	Quistococha	0.000125306	4.27e-05	0.000774618	0.000101075	9.25e-05	0.000831285	0.000156914	0.000513662	7.23e-05	0.0092793	6.75e-05	0.000931663	55	0	4	6	0	36	0	4	0	0	0	0
248	Iquitos	Quistococha	0.000125306	0.000250036	0.00467728	5.12e-05	0.000243384	0.000178646	0.00151176	0.000319731	0.000107655	0.00363461	5.19e-05	8.5e-05	25	0	6	7	0	35.9	0	4	0	0	0	0
249	Iquitos	Quistococha	4.57e-05	8.28e-05	1.95e-05	2.92e-05	0.000116977	4.12e-05	7.3e-05	5.07e-05	4.67e-05	0.0180149	0.000123253	6.9e-05	59	0	3	7	0	36	0	4	0	0	0	0
250	Iquitos	Quistococha	2.66e-05	6.31e-05	1.95e-05	1.95e-05	5.88e-05	1.95e-05	0.00782166	1.95e-05	1.95e-05	6.79e-05	1.95e-05	3.13e-05	10	1	3	8	0	35.6	0	4	0	0	0	0
251	Iquitos	Quistococha	3.16e-05	6.1e-05	1.95e-05	1.95e-05	5.53e-05	3.03e-05	0.000140237	4.86e-05	1.95e-05	0.000179157	2.43e-05	7.82e-05	4	1	2	8	0	36	0	4	0	0	0	0
252	Iquitos	Quistococha	0.000262025	2.61e-05	1.95e-05	1.95e-05	6.59e-05	2.64e-05	0.000229649	1.95e-05	2.19e-05	0.000239223	1.95e-05	3.48e-05	46	0	9999	7	0	36	0	4	0	0	0	0
253	Iquitos	Quistococha	3.03e-05	4.53e-05	1.95e-05	1.95e-05	7.31e-05	1.95e-05	0.000226609	1.95e-05	2.14e-05	9.76e-05	2.91e-05	0.000263972	7	0	3	8	0	36	0	4	0	0	0	0
254	Iquitos	Quistococha	8.78e-05	0.000199718	0.000125905	3.35e-05	5.88e-05	0.00158783	0.000176585	0.00030725	4.82e-05	0.000427294	6.63e-05	4.54e-05	54	1	6	10	0	36	0	4	0	0	0	0
255	Iquitos	Quistococha	2.54e-05	1.95e-05	0.000107517	1.95e-05	5.19e-05	1.95e-05	3.5e-05	1.95e-05	1.95e-05	0.000819137	1.95e-05	2.68e-05	80	1	3	5	0	36.7	0	4	0	0	0	0
256	Iquitos	Quistococha	2.42e-05	0.000250902	0.000104046	1.95e-05	6.59e-05	0.000264172	0.00523863	0.000181705	4.55e-05	0.00196394	3e-05	0.000237512	36	0	5	7	0	35.6	0	4	0	0	0	0
257	Iquitos	Quistococha	2.79e-05	1.95e-05	1.95e-05	1.95e-05	5.19e-05	2.21e-05	0.0102487	1.95e-05	4.44e-05	9.22e-05	7.12e-05	3.83e-05	28	0	5	7	0	36	0	4	0	0	0	0
258	Iquitos	Quistococha	0.000327088	0.000135929	4.52e-05	0.000112865	0.000661599	6.92e-05	0.00970657	4.15e-05	6.94e-05	0.00124263	0.000193448	0.000228752	19	0	5	7	0	36	0	4	0	0	0	0
259	Iquitos	Quistococha	2.91e-05	0.000176653	2.57e-05	1.95e-05	9.18e-05	3.51e-05	0.000609527	3.11e-05	2.04e-05	5.79e-05	1.95e-05	3.02e-05	39	0	4	7	0	36	0	4	0	0	0	0
260	Iquitos	Quistococha	3.16e-05	6.56e-05	0.000148335	1.95e-05	8.05e-05	0.000185611	0.000259661	4.37e-05	2.9e-05	0.0001635	8.28e-05	8.61e-05	20	0	7	8	0	35.9	0	4	0	0	0	0
261	Iquitos	Quistococha	2.3e-05	3e-05	0.000177065	1.95e-05	5.19e-05	4.45e-05	0.00615382	0.000124046	4.41e-05	0.000194981	3.25e-05	0.00011353	29	0	5	7	0	35.6	0	4	0	0	0	0
262	Iquitos	Quistococha	3.29e-05	9.98e-05	0.000316846	1.95e-05	6.95e-05	2.17e-05	0.00102881	2.83e-05	5.56e-05	0.00101663	1.95e-05	3.3e-05	39	0	4	7	0	35.6	0	4	0	0	0	0
263	Iquitos	Quistococha	6.56e-05	4.4e-05	0.00049751	2.24e-05	0.000111121	2.05e-05	0.00136019	2.94e-05	7.11e-05	0.000227062	2.43e-05	7.63e-05	34	0	6	7	0	36	0	4	0	0	0	0
264	Iquitos	Quistococha	2.48e-05	5.72e-05	0.000793997	1.95e-05	5.53e-05	2.01e-05	7.64e-05	2.94e-05	2.44e-05	0.000235162	2.01e-05	0.000167679	48	0	4	7	0	36	0	4	0	0	0	0
265	Iquitos	Quistococha	0.000239558	0.0002095	6e-05	0.000123899	0.000706214	6.35e-05	0.000174111	0.000142782	0.000104908	0.00147705	3.65e-05	7.3e-05	55	1	5	10	0	36	0	4	0	0	0	0
266	Iquitos	Quistococha	9.08e-05	0.000856145	9.18e-05	5.62e-05	0.000299696	0.000108647	0.02	0.000126364	5.65e-05	0.00687267	6.36e-05	8.08e-05	24	1	6	10	0	36	0	4	0	0	0	0
267	Iquitos	Quistococha	1.95e-05	0.000185031	9.6e-05	1.95e-05	3.24e-05	4.06e-05	1.95e-05	1.95e-05	1.95e-05	8.87e-05	2.31e-05	2.08e-05	43	1	5	9	0	36	0	4	0	0	0	0
268	Iquitos	Quistococha	6.49e-05	6.85e-05	0.00809235	5.48e-05	0.000270418	5.81e-05	0.000380919	3.31e-05	8.43e-05	0.000810305	0.000131039	0.000136865	46	0	7	11	0	36	0	4	0	0	0	0
269	Iquitos	Quistococha	2.42e-05	1.95e-05	2.24e-05	1.95e-05	5.36e-05	1.95e-05	4.38e-05	1.95e-05	2.8e-05	0.000288449	1.95e-05	2.35e-05	63	1	5	10	0	36	0	4	0	0	0	0
270	Iquitos	Quistococha	3.67e-05	0.000188297	0.0140908	1.95e-05	0.000105244	4.52e-05	0.00101333	4.19e-05	5.95e-05	0.001059	4.87e-05	9.27e-05	61	0	3	7	0	35.6	0	4	0	0	0	0
271	Iquitos	Quistococha	2.07e-05	1.95e-05	6.68e-05	1.95e-05	4.19e-05	1.95e-05	0.002624	1.95e-05	2.17e-05	0.000125245	2.1e-05	0.000286215	22	0	9	8	0	36.2	0	4	0	0	0	0
272	Iquitos	Quistococha	2.54e-05	1.96e-05	0.00012117	1.95e-05	6.59e-05	2.05e-05	0.00259556	2.63e-05	2.09e-05	0.000218993	0.0001526	5.65e-05	38	0	6	10	0	35.6	0	4	1	0	0	0
273	Iquitos	Quistococha	2.79e-05	1.95e-05	1.95e-05	1.95e-05	6.41e-05	4.43e-05	0.00966614	1.95e-05	1.95e-05	0.000960977	1.97e-05	0.000157104	11	0	3	8	0	36	0	4	1	0	0	0
274	Iquitos	Quistococha	2.3e-05	8.76e-05	0.00160776	1.95e-05	6.59e-05	3e-05	0.00350688	3.92e-05	3.42e-05	0.000750802	1.95e-05	0.000191888	9	0	3	8	0	35.6	0	4	1	0	0	0
275	Iquitos	Quistococha	3.8e-05	4.47e-05	2.01e-05	2.05e-05	8.8e-05	2.81e-05	0.00344568	2.57e-05	3.11e-05	0.0001635	1.95e-05	6.03e-05	4	0	2	8	0	39	1	4	1	0	0	0
276	Iquitos	Quistococha	0.000165429	5.99e-05	6.43e-05	8.45e-05	0.000508012	0.000145831	0.000204815	0.000550977	0.000104017	0.0001635	0.000241219	3.48e-05	27	0	5	7	0	36	0	4	1	0	0	0
277	Iquitos	Quistococha	2.42e-05	1.95e-05	0.000599625	1.95e-05	5.53e-05	2.85e-05	0.00104062	1.95e-05	2.29e-05	8.16e-05	1.95e-05	4.67e-05	12	0	3	8	0	36	0	4	1	0	0	0
278	Iquitos	Quistococha	0.000131363	0.00299293	0.0015421	4.53e-05	0.000956529	0.000454043	0.02	0.00176867	0.00223697	0.00800937	0.0011014	0.00357298	53	1	9	10	0	36	0	4	0	0	0	0
279	Iquitos	Quistococha	3.16e-05	5.05e-05	3.53e-05	1.95e-05	8.99e-05	5.08e-05	0.00164632	3.28e-05	3.69e-05	6.79e-05	2.2e-05	4.3e-05	52	1	6	10	0	36	0	4	0	0	0	0
280	Iquitos	Quistococha	0.00101687	0.00827152	0.0112274	0.00191712	0.000219596	0.00377065	0.00326863	0.00137697	0.00124762	0.00913616	0.00230976	0.000751747	60	1	5	5	0	36	0	4	0	0	0	0
281	Iquitos	Quistococha	2.07e-05	2.21e-05	5.55e-05	1.95e-05	4.52e-05	3.83e-05	7.8e-05	7.4e-05	2.14e-05	0.000271945	1.95e-05	3.71e-05	68	0	5	7	0	35.9	0	4	0	0	0	0
282	Iquitos	Quistococha	7.15e-05	2.67e-05	3.03e-05	6.98e-05	0.000115068	0.000501751	0.000186986	4.3e-05	2.59e-05	8.34e-05	2.57e-05	8.48e-05	59	1	3	10	0	36	0	4	0	0	0	0
283	Iquitos	Quistococha	0.00141414	5.49e-05	4.19e-05	0.00176609	6.95e-05	0.00269812	0.000840132	0.000481258	2.39e-05	0.000578048	2.52e-05	5.78e-05	24	0	5	7	0	36	0	4	0	NA	0	0
284	Iquitos	Quistococha	2.79e-05	0.000195032	5.48e-05	1.95e-05	8.05e-05	3.25e-05	0.000453418	2.67e-05	0.00313063	0.000155741	1.95e-05	4.54e-05	7	0	3	8	0	36	0	4	0	NA	0	0
285	Iquitos	Quistococha	4.07e-05	1.95e-05	2.96e-05	1.99e-05	9.56e-05	1.95e-05	1.95e-05	2.5e-05	2.47e-05	0.000521743	8.31e-05	0.000330426	4	1	2	8	0	35.9	0	4	0	NA	0	0
286	Iquitos	Quistococha	3.03e-05	0.000167834	0.00208697	1.95e-05	5.53e-05	4.5e-05	0.000351655	0.000139129	4.22e-05	0.00054336	2.62e-05	8.21e-05	36	1	5	9	0	36	0	4	0	NA	0	0
287	Iquitos	Quistococha	3.03e-05	0.000361326	0.000531725	6.22e-05	0.000239321	0.000183802	0.0017678	8.18e-05	0.000130156	0.000444376	0.000215422	8.35e-05	64	0	4	10	0	36	0	4	0	NA	0	0
288	Iquitos	Quistococha	3.54e-05	8.36e-05	0.0013717	1.95e-05	9.18e-05	5.59e-05	0.000605374	9.64e-05	4.38e-05	0.000338441	0.000108473	0.00011557	14	1	5	8	0	35.6	0	4	0	NA	0	0
289	Iquitos	Quistococha	2.66e-05	2.25e-05	2.01e-05	1.95e-05	6.23e-05	4.89e-05	9.6e-05	1.95e-05	4.03e-05	6.62e-05	2.01e-05	4.18e-05	12	0	5	8	0	36	0	4	0	NA	0	0
290	Iquitos	Quistococha	0.000362857	0.0001265	9.26e-05	0.000255132	9.56e-05	0.000786358	0.00100005	0.000392279	6.04e-05	0.00862312	0.000179798	0.00026102	20	0	4	7	0	35.6	0	4	0	NA	0	0
291	Iquitos	Santo Tomás	4.33e-05	0.000110161	0.000184982	2.12e-05	9.18e-05	0.000180795	0.000145919	1.95e-05	3.32e-05	0.00013278	0.00058132	4.42e-05	27	0	5	7	0	36.5	0	4	0	0	0	0
292	Iquitos	Santo Tomás	2.91e-05	0.000129416	3.92e-05	1.95e-05	7.68e-05	3.72e-05	0.00354404	2.77e-05	2.29e-05	0.000148032	2.15e-05	0.000810099	8	0	3	8	0	36.5	0	4	0	0	0	0
293	Iquitos	Santo Tomás	3.16e-05	3.78e-05	1.95e-05	1.95e-05	6.59e-05	0.000103242	0.00315038	5.04e-05	3.45e-05	0.000401758	3.45e-05	0.000100035	8	1	4	8	0	36.8	0	4	0	0	0	0
294	Iquitos	Santo Tomás	3.74e-05	0.000384016	0.000879475	1.95e-05	9.18e-05	0.000246049	0.014841	0.00294352	0.000225051	0.00203264	0.0024861	0.000467019	56	0	3	7	0	36.5	0	4	1	0	0	0
295	Iquitos	Santo Tomás	1.95e-05	5.25e-05	3.47e-05	1.95e-05	4.52e-05	2.98e-05	0.00661428	0.00020712	0.000229259	0.000280186	2.74e-05	3.89e-05	26	0	6	11	0	36.5	0	4	1	0	0	0
296	Iquitos	Santo Tomás	0.02	0.00176473	0.00205543	0.02	0.000159832	0.0156895	0.00559099	0.000539585	0.000936648	0.00788938	0.0131883	0.00179404	76	1	4	3	0	36.5	0	3	1	0	0	0
297	Iquitos	Santo Tomás	0.0116648	6.88e-05	0.00025778	0.00918634	0.000164009	0.0136879	0.00132145	8.94e-05	7.8e-05	0.0134033	6.2e-05	4.06e-05	60	0	3	7	0	36.5	0	3	1	0	0	0
298	Iquitos	Santo Tomás	0.00038088	0.00043422	2.6e-05	9.16e-05	5.71e-05	0.000431785	0.000945539	5.54e-05	4.82e-05	0.000746402	0.000120128	5.16e-05	26	0	6	7	0	36.5	0	3	1	0	0	0
299	Iquitos	Santo Tomás	0.0100779	0.00547731	0.02	0.0157431	0.00427969	0.013129	0.02	0.02	0.00623256	0.02	0.02	0.00457667	90	1	3	10	0	36.5	0	4	0	0	0	0
300	Iquitos	Santo Tomás	0.00240423	0.000239701	8.73e-05	4.53e-05	0.000151528	0.00519558	0.00275377	7.21e-05	7.23e-05	0.000389031	0.000891039	7.3e-05	79	0	3	5	1	36.8	0	4	0	0	0	0
301	Iquitos	Santo Tomás	3.03e-05	9.6e-05	0.000101358	1.95e-05	5.53e-05	2.21e-05	0.00122213	8.02e-05	0.000164659	0.000187049	2.81e-05	7.3e-05	45	1	5	7	0	36.5	0	4	0	0	0	0
302	Iquitos	Santo Tomás	0.00010307	0.00440319	0.0158172	4.89e-05	0.00162195	0.000229487	0.02	0.00842029	0.00301574	0.00275319	0.00103534	0.00100993	18	1	6	6	0	36.9	0	4	0	0	0	0
303	Iquitos	Santo Tomás	2.6e-05	0.000729171	4.96e-05	1.95e-05	4.85e-05	6.3e-05	0.000548369	7.71e-05	0.00019236	0.000129004	2.67e-05	7.56e-05	9	0	3	8	0	36.5	0	4	0	0	0	0
304	Iquitos	Santo Tomás	0.00832428	0.000609507	0.000125905	2.69e-05	0.000563591	0.00494157	0.0128061	7.57e-05	7.68e-05	0.00258596	0.000102992	0.000106084	50	0	3	7	0	38	1	3	0	0	0	0
305	Iquitos	Santo Tomás	0.00402823	5.75e-05	0.000858108	1.95e-05	0.000453069	0.000561813	0.00252154	7.09e-05	0.000176246	0.00417332	0.00531478	0.000246303	61	1	3	5	0	36.4	0	3	0	0	0	2
306	Iquitos	Santo Tomás	2.54e-05	3.19e-05	0.000100975	1.95e-05	6.59e-05	0.00015712	0.000206657	3.83e-05	7.83e-05	0.000996579	1.95e-05	0.00218748	36	0	5	7	0	36.3	0	4	0	0	0	0
307	Iquitos	Santo Tomás	0.00279014	0.000681909	0.0018646	0.000619596	0.000159832	0.00229467	0.00552293	0.000595933	0.000259302	0.000500177	0.00224821	0.00103282	57	1	4	5	0	36.7	0	4	0	0	0	0
308	Iquitos	Santo Tomás	0.00186455	0.000433198	0.000554551	0.00216872	0.000410559	0.000754569	0.0174273	0.00402392	0.00079566	0.02	9.41e-05	0.000121028	70	0	3	7	0	36.5	0	4	0	0	0	0
309	Iquitos	Santo Tomás	0.000601111	0.00103507	0.000199691	8.14e-05	0.0001331	0.000704478	0.000368256	3.35e-05	4.9e-05	0.000526062	7.62e-05	6.28e-05	48	1	5	11	0	36.5	0	4	0	0	0	0
310	Iquitos	Santo Tomás	0.000219029	0.000205647	3.89e-05	2.62e-05	0.000107197	0.00238682	0.000184264	8.62e-05	3.03e-05	0.0197896	4.41e-05	0.000123768	80	1	3	10	0	36.6	0	4	0	0	0	0
311	Iquitos	Santo Tomás	0.0185954	0.00453231	0.00222208	0.0177676	0.00891652	0.0094444	0.02	0.000139129	0.000104314	0.00174481	0.00271129	7.3e-05	53	1	3	5	0	36.4	0	4	0	0	0	0
312	Iquitos	Santo Tomás	0.00233583	0.000128443	0.000151988	0.000782986	5.71e-05	0.0030464	0.0115378	0.000165902	0.000172165	0.001135	3.35e-05	3.36e-05	34	1	6	11	0	36.5	0	4	0	0	0	0
313	Iquitos	Santo Tomás	0.000202089	0.000172743	5.97e-05	1.95e-05	9.18e-05	7.04e-05	0.00219717	0.000217724	0.000173106	0.00169476	0.000537939	0.00455921	15	0	5	8	0	37.7	1	4	0	0	0	0
314	Iquitos	Santo Tomás	0.0134709	0.000523688	0.00216624	0.011066	0.00506642	0.00853837	0.0114002	0.00531379	0.00408451	0.000652123	0.00762652	0.000288449	73	1	3	10	0	36.3	0	3	0	0	0	0
315	Iquitos	Santo Tomás	0.000477766	4.47e-05	8.66e-05	0.00166592	0.00124053	0.000538968	0.0012807	8.82e-05	0.00012712	0.000819137	1.95e-05	0.00109758	56	0	5	7	0	36.5	0	3	0	0	0	0
316	Iquitos	Santo Tomás	3.8e-05	6.62e-05	7.11e-05	1.95e-05	9.18e-05	4.38e-05	0.000410576	9.64e-05	2.75e-05	0.000455075	3.2e-05	0.00185461	11	1	3	8	0	36.5	0	3	0	0	0	0
317	Iquitos	Santo Tomás	0.0060473	0.000255993	0.00149289	0.00492728	0.000484042	0.00660993	0.00116937	0.000389173	0.000112659	0.00622421	0.000248613	0.000322891	51	1	4	1	1	36.5	0	3	0	0	0	2
318	Iquitos	Santo Tomás	2.19e-05	0.000936496	1.95e-05	1.95e-05	5.19e-05	3.87e-05	0.00132541	0.000227488	4.44e-05	0.00236386	2.93e-05	0.000126514	59	0	4	1	0	36.5	0	3	0	0	0	0
319	Iquitos	Santo Tomás	5.99e-05	0.000370561	8.17e-05	7.94e-05	0.000147401	0.000774989	0.000855273	7.93e-05	3.01e-05	0.00412075	3e-05	5.47e-05	62	0	4	7	0	36.5	0	3	0	0	0	0
320	Iquitos	Santo Tomás	0.000136166	0.00220036	4.45e-05	1.99e-05	0.000210903	4.15e-05	0.0174998	6.32e-05	0.00149763	0.00054769	6.79e-05	0.000118978	56	0	3	7	0	36.5	0	3	0	0	0	0
321	Iquitos	Santo Tomás	4.88e-05	0.000535733	0.000278903	1.95e-05	5.88e-05	6.99e-05	0.0017878	0.000698143	2.54e-05	0.000355244	2.24e-05	6.47e-05	53	0	4	6	0	36.5	0	3	0	0	0	0
322	Iquitos	Santo Tomás	0.00234757	5.11e-05	0.000104816	0.000491414	0.000185119	0.00835091	0.000679852	5.13e-05	3.29e-05	0.000206949	0.000333455	9.8e-05	74	0	3	10	0	36.5	0	3	0	0	0	0
323	Iquitos	Santo Tomás	0.00498856	0.000503418	0.000291773	0.00133304	0.000155672	0.00505471	0.00225896	6.17e-05	0.000146372	0.0056983	0.00137455	7.5e-05	22	1	5	11	0	36.5	0	3	0	0	0	2
324	Iquitos	Santo Tomás	0.00012897	8.58e-05	0.000148741	0.00124907	0.000159832	0.00627273	5.79e-05	2.67e-05	0.000169972	0.000355244	5.96e-05	0.000645387	72	0	3	10	0	36.5	0	3	0	0	0	0
325	Iquitos	Santo Tomás	0.000255088	0.000455621	8.88e-05	0.000181025	0.000405865	0.000275318	0.00550623	0.000650907	4.98e-05	0.00144766	3.45e-05	4.3e-05	57	0	4	7	0	36.5	0	3	0	0	0	0
326	Iquitos	Santo Tomás	0.00631992	0.000825959	0.000501349	0.00218384	0.000195806	0.00432651	0.00250215	0.00462254	0.000131981	0.000643385	0.000379466	0.000238975	27	0	6	7	0	36.5	0	3	0	0	0	0
327	Iquitos	Santo Tomás	0.000481462	3.49e-05	3.66e-05	0.000106788	0.000123029	0.000932837	0.00324581	0.0001862	4.38e-05	5.14e-05	2.24e-05	9.67e-05	62	1	5	1	0	36.4	0	3	0	0	0	2
328	Iquitos	Santo Tomás	0.0152844	0.000728936	0.000442332	0.02	0.000791276	0.0117277	0.00457048	0.00304973	0.00490237	0.00948572	0.00190452	0.00262814	40	0	4	11	0	36.3	0	3	0	0	0	0
329	Iquitos	Santo Tomás	6.56e-05	0.000375297	5.2e-05	1.95e-05	5.53e-05	0.000254103	0.00136984	3.62e-05	6.49e-05	0.000416641	0.000161399	1.95e-05	18	0	6	10	0	36.5	0	3	0	0	0	0
330	Iquitos	Santo Tomás	0.000199562	5.87e-05	0.000388573	2.02e-05	4.85e-05	0.000382093	0.00196108	6.27e-05	5.93e-05	0.000601962	3.05e-05	0.000129266	46	1	5	5	0	36.5	0	3	1	0	0	0
331	Iquitos	Santo Tomás	0.00631519	0.00118318	0.000306962	0.0111615	0.000890033	0.00646079	0.0130202	0.000953755	0.000264902	0.00753843	0.000454884	0.00110443	37	0	5	7	0	36.5	0	3	0	0	0	0
332	Iquitos	Santo Tomás	5.85e-05	0.000130065	3.99e-05	2.69e-05	0.000180868	0.0001174	0.000399794	5.97e-05	0.000147296	0.00033425	5.19e-05	8.61e-05	7	0	3	8	0	36.5	0	3	0	0	0	0
333	Iquitos	Santo Tomás	0.000148962	9.19e-05	0.000168543	7.88e-05	0.000424147	0.00132513	0.00280835	0.000507862	0.000184233	0.000300481	2.41e-05	0.000189214	18	0	5	7	0	36.5	0	3	0	0	0	0
334	Iquitos	Santo Tomás	3.16e-05	0.000405622	0.000205442	1.95e-05	9.64e-05	2.22e-05	0.00156219	3.59e-05	0.000124186	0.000187113	2.16e-05	4.87e-05	14	0	5	8	0	36.5	0	3	0	0	0	2
335	Iquitos	Santo Tomás	0.00093023	0.000248717	0.00121736	0.0023412	0.000137353	0.00294067	0.00156327	0.000543332	0.000123393	0.00244043	0.00128434	0.00187228	39	0	5	7	0	36.5	0	3	0	0	0	0
336	Iquitos	Santo Tomás	0.00388024	0.000371313	0.0119571	0.00150168	0.000226596	0.00583252	0.02	0.00125089	0.000211771	0.00233684	0.00374538	0.000178309	17	1	5	8	0	36.6	0	3	0	0	0	2
337	Iquitos	Santo Tomás	0.00128516	0.000978209	0.000239662	0.00030774	0.000167458	0.00560775	0.0056174	0.000202653	0.000115479	0.00132102	0.000319533	0.000388041	10	0	3	8	0	36.5	0	3	0	0	0	0
338	Iquitos	Santo Tomás	0.00127977	0.000162336	0.000149257	0.00485421	0.000114469	0.00256393	0.00111631	0.0193192	0.000166913	0.00342811	8.28e-05	0.00133841	25	0	4	7	0	36.5	0	3	0	0	0	0
339	Iquitos	Santo Tomás	6.27e-05	0.00023325	0.000140615	2.91e-05	0.000179886	0.000144501	0.0166776	0.00011652	0.000365084	0.000591554	6.89e-05	0.000147649	12	0	4	8	0	36.5	0	3	0	0	0	0
340	Iquitos	Santo Tomás	0.0114794	0.000633843	0.0136343	0.0152578	0.00140021	0.0153213	0.02	0.02	0.00126237	0.00872556	0.00183961	0.0012269	66	1	6	1	0	36.5	0	3	1	0	0	0
341	Iquitos	Santo Tomás	0.02	0.000915004	0.0118594	0.02	0.000265394	0.02	0.02	0.02	0.00181424	0.00151082	0.000438043	0.000938246	62	0	5	7	0	36.5	0	3	1	0	0	0
342	Iquitos	Santo Tomás	4.45e-05	0.000357967	2.55e-05	2.76e-05	0.000187314	3.02e-05	0.00198536	6.1e-05	0.000230493	0.000646756	3.24e-05	7.49e-05	10	0	3	8	0	36.7	0	3	1	0	0	0
343	Iquitos	Santo Tomás	1.96e-05	2.22e-05	2.16e-05	1.95e-05	5.68e-05	1.95e-05	0.00148823	3.33e-05	0.000303588	0.000579227	0.000311193	0.000163002	13	0	5	8	0	36.5	0	3	1	0	0	0
344	Iquitos	Santo Tomás	0.00163026	0.00101382	0.000713692	0.00120731	0.00246309	0.000885762	0.00127902	0.000131068	0.000555377	0.000438742	0.000222374	0.00230946	39	0	5	7	0	36.5	0	3	0	0	0	0
345	Iquitos	Santo Tomás	0.00516495	0.000297641	0.000214222	0.000444982	0.000370199	0.00139233	0.00117095	0.000186826	0.000132922	0.000731849	0.00336797	0.000869574	56	1	6	11	0	36.5	0	3	0	0	0	0
346	Iquitos	Santo Tomás	2.61e-05	7.72e-05	1.95e-05	1.95e-05	7.02e-05	3.2e-05	0.000453626	7.24e-05	5.65e-05	0.001788	2.76e-05	0.000482215	8	1	3	8	0	36.5	0	3	1	0	0	0
347	Iquitos	Santo Tomás	2.88e-05	0.000217901	1.95e-05	1.95e-05	5.41e-05	4.2e-05	0.000539687	1.95e-05	2.19e-05	0.000307023	1.95e-05	4.44e-05	14	1	5	8	0	36.5	0	3	1	0	0	0
348	Iquitos	Santo Tomás	3.3e-05	6.11e-05	0.000260284	1.95e-05	0.000106772	3.84e-05	0.00127661	8.17e-05	0.000145677	0.000495367	2.92e-05	0.000708499	10	0	3	8	0	36.5	0	3	1	0	0	0
349	Iquitos	Santo Tomás	3.73e-05	2.14e-05	5.29e-05	2.53e-05	0.000104197	3.43e-05	0.00435555	1.95e-05	3.5e-05	0.000274185	2.29e-05	3.16e-05	27	0	3	7	0	37.8	1	2	0	0	0	0
350	Iquitos	Santo Tomás	3.94e-05	3.79e-05	9.69e-05	1.95e-05	9.64e-05	3.2e-05	0.00100725	3.21e-05	2.99e-05	0.00019391	1.95e-05	5.3e-05	9	0	3	8	0	36.5	0	2	0	0	0	0
351	Iquitos	Santo Tomás	2.09e-05	0.000147952	0.000131044	1.95e-05	5.14e-05	1.95e-05	0.000598962	4.35e-05	9.5e-05	0.000441905	0.000133633	9.14e-05	36	1	6	11	0	36.5	0	4	0	0	0	0
352	Iquitos	Santo Tomás	4.09e-05	0.000138283	3.63e-05	2.49e-05	0.000117027	4.4e-05	0.00128973	0.000206961	6.33e-05	0.00217175	4.84e-05	0.00336058	8	0	3	8	0	36.5	0	4	0	0	0	0
353	Iquitos	Santo Tomás	0.00166666	0.000456227	0.000159851	0.00054333	0.000384319	0.000863127	0.000689568	0.000180683	8.41e-05	0.000307023	0.000107407	0.000144354	32	0	8	11	0	36.5	0	4	0	0	0	0
354	Iquitos	Santo Tomás	3.3e-05	5.67e-05	1.95e-05	1.95e-05	0.000159971	4.26e-05	0.00109787	0.000592611	0.000370934	0.000381434	2.29e-05	4.22e-05	10	0	3	8	0	36.5	0	3	0	0	0	0
355	Iquitos	Santo Tomás	3.02e-05	5.25e-05	4.06e-05	1.95e-05	8.08e-05	4.14e-05	0.00147896	0.000137338	4.19e-05	0.000695486	9.33e-05	0.000170661	9	1	3	8	0	36.5	0	3	0	0	0	0
356	Iquitos	Santo Tomás	1.95e-05	0.000182398	1.95e-05	1.95e-05	1.97e-05	0.000244171	0.00043302	0.000147831	0.000102874	0.000689411	4.77e-05	0.000218535	24	1	6	11	0	36.5	0	3	0	0	0	0
357	Iquitos	Santo Tomás	0.000856761	0.000307884	0.000216175	2.01e-05	0.000260568	0.000362539	0.0135754	0.000804065	0.000239881	0.00684649	0.000182893	8.04e-05	27	1	6	6	0	36.5	0	3	0	0	0	0
358	Iquitos	Santo Tomás	0.000138928	0.000116811	0.00098644	0.000370982	7.55e-05	0.000628237	0.00104326	3.1e-05	3.42e-05	0.00377009	9.61e-05	4.87e-05	46	0	5	7	0	36.5	0	3	0	0	0	0
359	Iquitos	Santo Tomás	0.00159935	0.000186478	0.00554038	1.95e-05	7.02e-05	0.0018224	0.0036951	0.000564763	7.79e-05	0.0171304	0.00180156	5.74e-05	64	1	5	10	0	36.5	0	3	0	0	0	0
360	Iquitos	Santo Tomás	0.00330486	7.4e-05	9.51e-05	2.76e-05	0.00012213	0.00126012	0.00469471	0.000532362	0.000128154	0.00151957	0.000440243	0.000107998	44	1	4	11	0	36.5	0	3	0	0	0	0
361	Iquitos	Santo Tomás	0.00425076	0.000516393	0.00129427	2.19e-05	0.000602099	0.00827951	0.0027016	0.000254247	0.000272258	0.0153192	0.000625305	0.000490542	48	0	4	7	0	36.5	0	3	0	0	0	2
362	Iquitos	Santo Tomás	0.000401463	0.00016829	0.000539177	4.54e-05	0.000351316	0.00089951	0.00154849	0.000100302	8.18e-05	0.000485973	3.9e-05	0.000736235	65	0	3	7	0	36.5	0	3	1	0	0	0
363	Iquitos	Santo Tomás	0.00853034	0.00026609	0.00538777	0.000242719	0.00120072	0.007575	0.00932827	0.00102358	0.00153131	0.02	0.0157255	0.000908522	73	1	3	10	0	36.5	0	3	1	0	0	0
364	Iquitos	Santo Tomás	0.000542779	0.000171701	0.000752493	0.0023352	0.000226596	0.000986857	0.00950563	0.000981898	0.000105232	0.00076204	0.000483607	0.000279875	57	0	5	7	0	37.3	0	3	0	1	0	2
365	Iquitos	Santo Tomás	0.0032261	0.000279554	0.000928222	0.000888258	0.00118018	0.00416535	0.00332538	0.000340611	0.000391031	0.00402234	0.000299601	0.000264876	63	1	4	3	0	36.5	0	3	0	0	0	0
366	Iquitos	Santo Tomás	0.02	0.000268776	0.00128168	0.000194211	0.000384319	0.0192958	0.02	0.00166425	0.00046357	0.0142738	0.000107407	0.000610691	32	0	5	7	0	36.5	0	3	0	0	0	2
367	Iquitos	Santo Tomás	0.00841751	0.00057778	0.00578117	0.0113909	0.00114825	0.00725194	0.00560294	0.000782059	6.94e-05	0.000923631	0.00245681	0.000423734	55	0	5	7	0	36.5	0	3	0	0	0	0
368	Iquitos	Santo Tomás	0.00100299	0.000140381	3.97e-05	9.71e-05	0.000583751	0.0003026	0.00904031	4.52e-05	0.000155277	0.000200689	0.000238929	0.000494703	22	0	6	10	0	36.5	0	3	0	0	0	0
369	Iquitos	Santo Tomás	2.35e-05	7.74e-05	0.000127226	1.95e-05	5.95e-05	3.63e-05	0.00147112	1.95e-05	3.97e-05	0.000152835	2.04e-05	0.000105791	18	0	4	7	0	36.5	0	3	0	0	0	0
370	Iquitos	Santo Tomás	0.0108282	0.00432595	0.00549267	0.00946118	0.00222731	0.00569278	0.00216182	0.000198351	0.000206087	0.0030337	0.00122735	0.00100181	73	1	3	10	0	36.5	0	3	0	0	0	0
371	Iquitos	Santo Tomás	0.00775712	0.000434889	0.000449298	0.000872278	0.000839116	0.00418502	0.00371436	3.52e-05	7.95e-05	0.00104802	3.73e-05	0.000324635	75	0	3	7	0	36.4	0	3	0	0	0	0
372	Iquitos	Santo Tomás	0.000949734	0.000171274	0.000948295	4.88e-05	0.000209475	0.00212293	0.00394454	0.00450461	9.86e-05	0.00277137	3.24e-05	0.000119032	48	0	4	7	0	36.5	0	3	0	0	0	0
373	Iquitos	Santo Tomás	2.22e-05	7.66e-05	1.95e-05	1.95e-05	5.95e-05	1.95e-05	0.000429497	0.000341174	2.96e-05	0.000110948	1.98e-05	0.000114619	24	0	6	7	0	36.7	0	3	1	0	0	0
374	Iquitos	Santo Tomás	0.00150506	0.000116811	0.00010069	0.000415499	0.000147435	0.00173434	0.000173125	0.000189502	6.94e-05	0.000591554	0.00264123	0.000163002	83	1	3	10	0	36.5	0	3	0	0	0	0
375	Iquitos	Santo Tomás	0.000112418	5.81e-05	0.00020057	4.29e-05	0.000313335	5.15e-05	0.000495415	5.15e-05	7.18e-05	0.000713686	2.92e-05	0.000154234	14	1	4	8	0	36.8	0	3	0	0	0	0
376	Iquitos	Santo Tomás	4.75e-05	0.00023325	1.95e-05	2.91e-05	0.000172437	0.0012794	0.00272521	0.000110837	3.68e-05	0.000448224	3.37e-05	7.27e-05	14	0	4	8	0	36.5	0	3	0	0	0	0
377	Iquitos	Santo Tomás	3.3e-05	2.14e-05	1.95e-05	1.95e-05	7.02e-05	4.55e-05	2.72e-05	4.13e-05	2.71e-05	0.000384637	2.04e-05	0.00022827	11	0	3	8	0	36.3	0	3	0	0	0	0
378	Iquitos	Santo Tomás	3.16e-05	3.56e-05	1.95e-05	1.95e-05	6.49e-05	1.95e-05	0.00351284	1.95e-05	2.15e-05	0.000145916	1.95e-05	4.01e-05	8	0	3	8	0	36.3	0	3	0	0	0	0
379	Iquitos	Santo Tomás	0.000119006	4.87e-05	0.000183072	6.18e-05	0.000365485	5.37e-05	0.00105454	2.53e-05	4.82e-05	6.06e-05	2.35e-05	2.95e-05	54	1	6	1	0	36.4	0	3	0	0	0	0
380	Iquitos	Santo Tomás	0.02	0.00046379	0.000375701	8.79e-05	0.00103444	0.0153881	0.0022393	0.000850298	0.00151574	0.000713686	0.000142885	0.00162354	55	1	4	3	0	36.5	0	3	0	0	0	0
381	Iquitos	Santo Tomás	0.000319933	7.76e-05	0.000258317	0.0001336	8.08e-05	0.00178364	0.000582861	0.00014494	0.00020974	0.000504745	4.9e-05	0.000138857	57	1	4	10	0	36.5	0	3	1	0	0	0
382	Iquitos	Santo Tomás	0.000905425	0.000144163	0.000554407	0.000318237	0.000127219	0.00156844	0.00127074	0.00641947	0.000144878	0.00399064	0.000674765	0.000157524	86	0	3	7	0	36.5	0	3	1	0	0	0
383	Iquitos	Santo Tomás	0.00493234	7.97e-05	0.000459858	1.95e-05	0.0015482	0.00236309	0.00752336	0.00246052	3.64e-05	0.000241007	0.000357318	0.000688967	45	1	4	11	0	36.6	0	3	1	0	0	0
384	Iquitos	Santo Tomás	0.000330316	7.66e-05	0.000605344	0.00132639	7.02e-05	0.0037706	0.00165345	3.92e-05	6.83e-05	0.00114226	0.000598438	3.16e-05	82	1	3	10	0	36.5	0	3	1	0	0	0
385	Iquitos	Santo Tomás	0.001694	6.77e-05	0.000106344	0.000578941	8.08e-05	0.000159935	0.000884181	0.000129504	4.75e-05	0.0112301	1.95e-05	6.17e-05	52	0	5	7	0	36.5	0	3	0	0	0	0
386	Iquitos	Santo Tomás	5.73e-05	0.0164844	0.0136435	2.41e-05	0.000134825	0.000435633	0.02	0.000523785	0.0145389	0.02	0.00330487	0.000273452	14	1	5	8	0	36.5	0	3	0	0	0	0
387	Iquitos	Santo Tomás	0.000338974	0.000161911	0.000123414	0.000141205	6.49e-05	0.000293672	0.000926842	4.49e-05	2.15e-05	0.00529256	0.000234608	0.000165192	26	0	5	7	0	36.5	0	3	0	0	0	0
388	Iquitos	Santo Tomás	0.0030491	0.00369405	0.00210864	2.01e-05	0.000211927	0.00744606	0.00122611	0.000196203	8.33e-05	0.00084012	0.00375671	0.00416915	14	0	5	8	0	36.5	0	3	0	0	0	0
389	Iquitos	Santo Tomás	1.95e-05	8.66e-05	4.32e-05	1.95e-05	5.95e-05	1.95e-05	0.00118996	0.000231322	2.43e-05	4.56e-05	2.48e-05	3.16e-05	63	0	3	1	0	36.5	0	3	0	0	0	0
390	Iquitos	Santo Tomás	0.00147069	0.00135782	0.00103646	1.95e-05	0.000101618	0.00302397	0.000624591	9.39e-05	4.97e-05	0.000403808	0.00184046	0.00210721	92	0	3	10	0	36.2	0	3	0	0	0	0
391	Iquitos	Santo Tomás	0.0150475	0.000281355	0.00021764	0.0127217	0.0117835	0.00645897	0.0180673	0.000160757	0.000215021	0.02	0.00875553	0.000132255	83	1	4	7	0	36.5	0	3	0	0	0	0
392	Iquitos	Santo Tomás	0.00731379	0.00033382	0.00394189	0.0145606	0.00271347	0.00852384	0.02	0.000153889	0.000284604	0.000371808	0.00145344	0.00117746	57	0	4	7	0	36.5	0	3	0	0	0	0
393	Iquitos	Santo Tomás	0.0177228	0.00011536	0.000201544	0.00212614	0.000337108	0.00561601	0.0147682	8.22e-05	7.41e-05	0.000542102	3.57e-05	0.000362748	69	0	4	7	0	36.5	0	3	0	0	0	0
394	Iquitos	Santo Tomás	0.000359777	0.00090354	0.000719373	0.000102148	8.6e-05	0.00192029	0.00090127	0.00021641	6.26e-05	0.000247672	0.000106701	5.3e-05	76	1	4	1	0	36.5	0	3	0	0	0	0
395	Iquitos	Santo Tomás	2.22e-05	0.000165736	1.95e-05	1.95e-05	4.86e-05	2.62e-05	4.86e-05	0.000162609	8.1e-05	0.0012508	3.77e-05	0.000283083	29	0	6	7	0	36.3	0	3	0	0	0	0
396	Iquitos	Santo Tomás	2.35e-05	0.000108744	2.88e-05	2.01e-05	8.08e-05	6.67e-05	0.000475807	6.47e-05	3.6e-05	0.000187113	4.47e-05	4.76e-05	41	1	6	1	0	36.4	0	3	0	0	0	0
397	Iquitos	Santo Tomás	0.00130671	0.000171701	0.00016951	1.95e-05	9.64e-05	0.00219739	0.00185786	0.000145728	8.96e-05	0.000613072	3.83e-05	3.16e-05	30	1	6	1	0	36.5	0	3	0	0	0	0
398	Iquitos	Santo Tomás	0.00433688	0.000122832	0.000358263	0.00356169	8.6e-05	0.0018447	0.000352107	0.000911143	4.71e-05	0.000300481	8e-05	0.000102479	23	0	4	7	0	36.3	0	3	0	0	0	0
399	Iquitos	Santo Tomás	4.75e-05	4.53e-05	0.000136783	2.12e-05	8.08e-05	5.03e-05	0.000134705	5.88e-05	3.86e-05	0.00141744	2.04e-05	3.16e-05	30	0	6	7	0	36.5	0	3	0	0	0	0
400	Iquitos	Santo Tomás	5.2e-05	0.000183686	4.41e-05	2.68e-05	0.000137353	6.86e-05	0.0144109	0.000108004	0.000311861	0.000214194	2.29e-05	6.61e-05	14	1	4	8	0	36.2	0	3	0	0	0	0
401	Iquitos	Santo Tomás	0.00394012	0.00127576	0.00275139	0.02	0.000459095	0.005206	0.0175346	0.000721615	0.00626885	0.00475561	8.67e-05	0.00138397	48	1	6	1	0	36.6	0	3	0	0	0	0
402	Iquitos	Santo Tomás	6.89e-05	0.000156823	0.000141095	0.000572221	8.6e-05	0.000786266	0.000500777	0.000548084	6.71e-05	0.000965198	0.00019221	0.000345836	45	0	3	7	0	36.5	0	3	0	0	0	0
403	Iquitos	Santo Tomás	3.73e-05	9.99e-05	6.09e-05	2.08e-05	0.0001424	4.11e-05	0.00136487	3.47e-05	5.42e-05	0.000403808	2.73e-05	9.48e-05	19	0	4	7	0	36.5	0	3	0	0	0	0
404	Iquitos	Santo Tomás	2.22e-05	0.000182398	3.63e-05	1.95e-05	8.6e-05	0.000107686	0.000368867	6.57e-05	7.41e-05	0.000267578	2.16e-05	4.01e-05	16	0	5	7	0	36.5	0	3	0	0	0	0
405	Iquitos	Santo Tomás	1.95e-05	0.00025939	1.95e-05	1.95e-05	1.95e-05	1.95e-05	0.00237722	0.000150726	2.6e-05	0.00189612	1.95e-05	0.00027238	22	0	6	7	0	36.5	0	3	1	0	0	0
406	Iquitos	Santo Tomás	1.95e-05	6.35e-05	3.55e-05	1.95e-05	4.31e-05	3.05e-05	0.000884181	3.61e-05	2.78e-05	0.00196342	2.44e-05	8.59e-05	22	0	4	7	0	36.5	0	3	1	0	0	0
407	Iquitos	Santo Tomás	2.35e-05	3.56e-05	1.95e-05	1.95e-05	5.41e-05	1.95e-05	0.00184919	2.59e-05	2.43e-05	0.000804154	0.000930073	8.15e-05	38	0	5	11	0	36.5	0	3	0	0	0	0
408	Iquitos	Santo Tomás	1.96e-05	1.95e-05	0.000183072	1.95e-05	5.41e-05	1.95e-05	1.95e-05	4.4e-05	2.02e-05	0.00127129	1.95e-05	3.16e-05	21	0	9	10	0	36.5	0	3	0	0	0	0
409	Iquitos	Santo Tomás	1.95e-05	0.00011329	4.32e-05	1.95e-05	5.41e-05	1.95e-05	0.0046772	7.52e-05	6.71e-05	0.000197302	2.23e-05	5.3e-05	25	0	6	10	0	36.5	0	3	0	0	0	0
410	Iquitos	Santo Tomás	5.2e-05	0.000734865	0.000161781	3.71e-05	0.000226596	0.00014162	0.0037511	0.000797452	0.000601531	0.0036794	5.65e-05	0.000249834	44	0	6	11	0	36.5	0	3	0	0	0	0
411	Iquitos	Santo Tomás	3.16e-05	4.71e-05	1.95e-05	1.95e-05	0.000132293	2.22e-05	3.22e-05	8.17e-05	2.92e-05	0.000214194	2.23e-05	0.000279875	11	0	3	8	0	36.5	0	3	0	0	0	0
412	Iquitos	Santo Tomás	2.48e-05	0.000177256	3.46e-05	1.95e-05	5.41e-05	1.95e-05	0.000253459	3.17e-05	5.5e-05	0.000227632	2.86e-05	6.28e-05	12	0	3	8	0	36.5	0	3	0	0	0	0
413	Iquitos	Santo Tomás	3.44e-05	4.51e-05	2.24e-05	1.95e-05	0.000111908	2.28e-05	4.6e-05	2.33e-05	2.71e-05	0.000267578	1.95e-05	4.65e-05	8	0	3	8	0	36.3	0	3	0	0	0	0
414	Iquitos	Santo Tomás	2.48e-05	1.95e-05	1.95e-05	1.95e-05	7.02e-05	4.97e-05	3.98e-05	1.95e-05	1.95e-05	0.000180297	0.000277534	3.37e-05	12	0	3	8	0	36.6	0	3	0	0	0	0
415	Iquitos	Santo Tomás	5.58e-05	2.85e-05	2.96e-05	4.21e-05	0.000106772	0.00077138	0.000725967	3.15e-05	2.71e-05	0.000247672	3.18e-05	0.000135557	13	0	3	8	0	36.5	0	3	0	0	0	0
416	Iquitos	Santo Tomás	3.56e-05	0.000207298	0.000107195	2.28e-05	0.000117257	3.7e-05	0.00096827	6.3e-05	0.000140366	0.0099407	2.49e-05	0.000123859	13	0	3	8	0	36.5	0	3	0	0	0	0
417	Iquitos	Santo Tomás	0.00365604	0.000163345	0.00309618	0.000320341	0.000203312	0.00797869	0.00127602	0.000285227	0.000432299	0.000929565	0.00292043	5.18e-05	62	0	3	7	0	36.3	0	3	1	0	0	0
418	Iquitos	Santo Tomás	0.000485805	0.00043331	0.000112106	0.000357065	0.0001674	0.00971741	0.00113218	0.000600385	8.4e-05	0.000516621	0.00138584	0.000218761	41	1	3	10	0	36.2	0	3	1	0	0	0
419	Iquitos	Santo Tomás	0.00113076	3.76e-05	5.1e-05	7.42e-05	0.000135952	0.000950356	0.00501928	0.000717306	9.94e-05	0.000351678	0.000261251	0.00240454	84	1	3	1	0	36.5	0	3	0	NA	0	0
420	Iquitos	Santo Tomás	0.000318166	2.05e-05	0.00176073	0.000189867	7.03e-05	0.000773011	0.00065863	1.98e-05	2.57e-05	0.000113758	4.69e-05	6.61e-05	75	0	3	7	0	36.5	0	3	0	0	0	0
421	Iquitos	Santo Tomás	2.65e-05	2.1e-05	0.000125883	1.95e-05	7.6e-05	1.95e-05	3.62e-05	2.46e-05	2.2e-05	0.000120577	1.95e-05	0.000349579	28	0	5	8	0	36.5	0	3	0	0	0	0
422	Iquitos	Santo Tomás	5.96e-05	0.000161916	0.000234259	2.45e-05	0.000177738	0.00115566	0.00592059	0.00018129	5.63e-05	0.000385027	0.000156031	0.000226605	60	1	3	6	0	36.5	0	3	0	0	0	0
423	Iquitos	Santo Tomás	0.00530017	0.00431272	0.00090778	0.000423814	0.000377076	0.000599371	0.00384505	0.000175058	0.000192526	0.00131491	0.000233766	0.000406487	73	0	3	7	0	36.5	0	3	0	0	0	0
424	Iquitos	Santo Tomás	0.00197015	0.000160487	0.00131618	0.00170946	5.88e-05	0.00326881	9.83e-05	0.00014135	0.00116257	0.000904618	0.000348149	0.000444796	32	0	6	11	0	36.5	0	3	0	0	0	0
425	Iquitos	Santo Tomás	4.18e-05	0.00129788	0.000177749	2.12e-05	0.000103711	2.68e-05	0.0019027	3.89e-05	4.88e-05	0.000182205	0.000101515	7.91e-05	10	0	3	8	0	36.5	0	3	0	0	0	0
426	Iquitos	Santo Tomás	2.36e-05	0.000316787	1.95e-05	1.95e-05	0.0001674	5.63e-05	0.00467591	0.000329511	8.56e-05	0.02	6.28e-05	9.69e-05	26	0	6	7	0	36.7	0	3	0	0	0	0
427	Iquitos	Santo Tomás	3.56e-05	0.00348822	2.25e-05	2.16e-05	9.27e-05	2.74e-05	0.000272601	0.000404787	5.51e-05	0.00406151	0.000142451	0.000166625	74	0	3	10	0	36.4	0	3	0	0	0	0
428	Iquitos	Santo Tomás	2.5e-05	3.36e-05	1.95e-05	1.95e-05	5.3e-05	2.02e-05	0.000246895	3.59e-05	3.79e-05	0.00047743	1.95e-05	8.51e-05	25	1	3	11	0	36.8	0	1	0	0	0	0
429	Iquitos	Santo Tomás	2.8e-05	4.12e-05	4.43e-05	2.04e-05	9.82e-05	2.24e-05	0.000583897	4.3e-05	2.2e-05	0.0144973	0.000109332	4.94e-05	27	0	3	7	0	36.5	0	1	0	0	0	0
430	Iquitos	Santo Tomás	0.00350075	0.000798159	0.0030859	0.00718428	0.000223522	0.00529531	0.0018228	7.5e-05	6.99e-05	0.00153771	0.000157968	0.000135495	71	1	3	10	0	37	0	3	0	0	0	0
431	Iquitos	Santo Tomás	2.95e-05	3.93e-05	2.51e-05	1.95e-05	7.03e-05	2.24e-05	0.00462654	6.51e-05	3.37e-05	0.000652113	8.04e-05	7.32e-05	57	0	3	7	0	36.5	0	3	0	0	0	0
432	Iquitos	Santo Tomás	0.00139661	0.000185289	0.00019211	2.12e-05	0.00222573	0.00487854	0.016191	0.000302725	6.55e-05	0.00674536	3.46e-05	0.000145918	75	0	3	7	0	36.3	0	3	0	0	0	0
433	Iquitos	Santo Tomás	0.000234737	9.06e-05	0.00862174	9.23e-05	0.000151762	0.0018625	0.000204831	0.000239695	5.83e-05	0.00266458	0.000568794	0.000141292	34	1	3	1	0	36.7	0	3	0	0	0	0
434	Iquitos	Santo Tomás	0.00234371	0.000318749	0.00128796	0.00362114	0.000210915	0.0102564	7.44e-05	0.000227626	0.000125156	0.02	0.00125598	0.000436304	75	0	5	10	0	36.5	0	3	0	0	0	0
435	Iquitos	Santo Tomás	0.00011544	0.000312865	0.000386151	6.15e-05	0.000317134	0.000158322	0.016264	0.000982061	0.000130494	0.00142185	9.8e-05	0.00705422	9	1	3	8	0	36.3	0	3	0	0	0	0
436	Iquitos	Santo Tomás	8.63e-05	0.000859974	3.32e-05	2.37e-05	9.27e-05	3.38e-05	0.00254706	0.000105563	4.37e-05	0.00107222	6.08e-05	9.22e-05	26	0	4	7	0	36.5	0	3	0	0	0	0
437	Iquitos	Santo Tomás	2.07e-05	8.2e-05	0.000213918	1.95e-05	5.88e-05	1.95e-05	0.000218854	6.25e-05	1.95e-05	0.000100161	1.95e-05	0.000695717	15	0	5	8	0	36.4	0	3	0	0	0	0
438	Iquitos	Santo Tomás	3.4e-05	5.26e-05	0.000226319	1.95e-05	8.16e-05	3.89e-05	0.000912282	5.42e-05	4.49e-05	0.00028779	0.000384796	0.000162039	13	0	5	8	0	36.2	0	3	0	0	0	0
439	Iquitos	Santo Tomás	3.87e-05	0.000112932	6.15e-05	2.08e-05	9.82e-05	8.41e-05	0.000119711	0.000112209	6.87e-05	0.000464313	3.01e-05	0.000145918	64	1	3	1	0	36.4	0	3	0	0	0	0
440	Iquitos	Santo Tomás	0.000125825	0.000114832	4.11e-05	4.01e-05	9e-05	2.18e-05	0.00073769	0.000213949	4.65e-05	0.00282008	0.000224581	0.000205261	29	0	6	7	0	36.5	0	3	0	0	0	0
441	Iquitos	Santo Tomás	0.000938576	0.000250599	0.00114163	0.000842103	0.000203312	0.00481043	0.00616229	0.000211219	6.79e-05	0.00219635	0.000122602	0.000144762	32	0	5	1	0	36.5	0	3	0	0	0	0
442	Iquitos	Santo Tomás	0.000206451	8.16e-05	0.000161918	0.000177437	0.000175159	0.00339157	0.00695559	7.55e-05	0.000110007	0.00113697	8.12e-05	8.03e-05	15	1	4	1	0	36.5	0	3	0	0	0	0
443	Iquitos	Santo Tomás	8.63e-05	3.01e-05	2.87e-05	1.95e-05	0.000119946	0.000622299	0.000819708	0.000151029	4.41e-05	0.000226653	2.2e-05	6.85e-05	30	1	6	1	0	36.5	0	3	0	0	0	0
444	Iquitos	Santo Tomás	0.000103387	3.27e-05	4.91e-05	2.04e-05	9.82e-05	0.000182076	0.00396476	0.000169646	2.65e-05	0.000250494	1.99e-05	4.24e-05	54	0	3	1	0	36.5	0	3	0	0	0	0
445	Iquitos	Santo Tomás	0.00527023	0.00163956	0.000888489	0.00292228	0.000403133	0.0034928	0.0102144	0.00143176	0.00033809	0.00411754	0.00312399	0.000449038	29	1	5	1	0	36	0	3	0	0	0	0
446	Iquitos	Santo Tomás	0.00311424	0.00107843	0.00247697	0.0039817	0.00212846	0.0191323	0.0142311	0.000664339	0.00221618	0.02	0.00352951	0.0142025	34	1	4	1	0	36.5	0	3	0	NA	0	0
447	Iquitos	Santo Tomás	0.00126109	0.000101054	0.000331243	0.000679729	0.000141243	0.00267363	0.0027275	9.13e-05	4.65e-05	0.000398314	0.00035382	0.000157444	37	0	4	7	0	36.3	0	3	0	0	0	0
448	Iquitos	Santo Tomás	0.000181778	0.000159058	0.000302851	1.96e-05	8.16e-05	0.00114693	0.00412184	0.000301334	5.99e-05	0.000394995	0.000103079	9.1e-05	26	0	9999	10	0	36.5	0	3	0	0	0	0
449	Iquitos	Santo Tomás	2.8e-05	3.36e-05	9.35e-05	1.95e-05	6.46e-05	2.49e-05	0.000149864	0.000673029	2.28e-05	0.00020958	0.000673915	0.000103945	18	0	4	7	0	36.3	0	3	0	0	0	0
450	Iquitos	Santo Tomás	2.65e-05	0.000329805	4.43e-05	1.95e-05	0.000103711	1.99e-05	0.00266292	0.000110346	4.68e-05	0.000652113	1.95e-05	4.47e-05	45	1	4	1	0	36.7	0	3	0	0	0	0
451	Iquitos	Santo Tomás	2.95e-05	4.57e-05	4.06e-05	2.28e-05	7.6e-05	6.79e-05	3.29e-05	5.73e-05	3.1e-05	0.000581447	4.53e-05	7.08e-05	37	0	5	7	0	36.5	0	3	0	0	0	0
452	Iquitos	Santo Tomás	0.0022657	0.000251565	0.000660688	0.00210402	0.000412566	0.00136611	0.000782875	0.00168351	0.000543997	0.00593494	0.00373157	0.000205261	61	1	4	1	0	36.5	0	3	0	0	0	2
453	Iquitos	Santo Tomás	7.96e-05	0.000120534	2.96e-05	3.21e-05	0.000103711	5.56e-05	0.00109659	5.01e-05	3.56e-05	0.00197634	3.42e-05	9.45e-05	17	0	6	8	0	36.5	0	3	0	0	0	0
454	Iquitos	Santo Tomás	3.71e-05	0.000203226	3.14e-05	2.58e-05	6.17e-05	0.000121037	0.00578165	3.19e-05	0.00019419	0.000457745	2.49e-05	0.00152988	14	1	5	8	0	36.5	0	3	0	0	0	0
455	Iquitos	Santo Tomás	4.5e-05	0.00027919	3.41e-05	1.95e-05	5.3e-05	3.25e-05	0.00101553	0.000442432	0.000156867	0.00367019	2.79e-05	0.000236659	18	1	5	9	0	36.3	0	3	0	0	0	0
456	Iquitos	Santo Tomás	0.00215954	0.000210174	9.74e-05	0.000263077	0.000119946	0.00106334	0.000258287	9.13e-05	0.000132138	0.000594343	7.18e-05	0.000641812	60	0	4	11	0	36.3	0	3	0	0	0	0
457	Iquitos	Santo Tomás	0.02	0.00113845	0.00938111	0.02	0.00355962	0.02	0.00852761	0.000937043	0.000648607	0.00506032	7.22e-05	5.89e-05	49	0	4	7	0	36.5	0	3	0	0	0	2
458	Iquitos	Santo Tomás	9.48e-05	0.000678533	6.63e-05	2.83e-05	0.000203312	0.000272276	0.000934438	0.000593886	0.000107557	0.0011462	0.000143616	6.73e-05	27	0	7	7	0	36.5	0	3	0	0	0	0
459	Iquitos	Santo Tomás	0.000161584	0.000239017	0.000112106	0.00010382	0.000877087	0.0003474	0.0167573	0.000131965	0.000221713	0.000391674	0.000133898	0.000134334	29	0	8	10	0	36.5	0	3	0	0	0	0
460	Iquitos	Santo Tomás	2.5e-05	4.07e-05	1.95e-05	1.95e-05	6.46e-05	3e-05	0.00186835	2.41e-05	0.000209187	0.00024369	6.63e-05	4.71e-05	9	1	3	8	0	36.5	0	3	0	0	0	0
461	Iquitos	Santo Tomás	8.29e-05	2.19e-05	3.46e-05	2.04e-05	0.000109151	2.74e-05	0.000182036	1.95e-05	3.06e-05	0.000141091	2.27e-05	4e-05	7	1	3	8	0	36.2	0	3	0	0	0	0
462	Iquitos	Santo Tomás	3.33e-05	0.000265599	1.95e-05	1.96e-05	7.6e-05	2.18e-05	2.92e-05	2.36e-05	2.87e-05	0.000154792	1.95e-05	0.000143606	8	0	3	8	0	36.2	0	3	0	0	0	0
463	Iquitos	Santo Tomás	4.02e-05	0.000645831	0.00181885	2.12e-05	0.000193126	4.79e-05	0.0182043	0.0030589	0.000871257	0.000613647	0.0001265	9.45e-05	12	0	3	8	0	36.5	0	3	0	0	0	0
464	Iquitos	Santo Tomás	5.14e-05	0.000111269	0.000898912	2.28e-05	0.000133299	6.66e-05	0.000560616	0.000303003	5.04e-05	0.00112773	3.8e-05	0.000143606	15	1	5	8	0	36.5	0	3	0	0	0	0
465	Iquitos	Santo Tomás	0.000268414	5.61e-05	0.000111124	2.7e-05	8.16e-05	0.000184727	0.00284974	2.65e-05	9.53e-05	0.000182205	1.95e-05	6.37e-05	37	0	5	7	0	36.5	0	3	0	0	0	0
466	Iquitos	Santo Tomás	2.5e-05	6.64e-05	2.34e-05	1.95e-05	5.88e-05	1.95e-05	0.000101849	2.51e-05	2.5e-05	0.000175353	1.95e-05	0.000125025	35	1	8	11	0	36.5	0	3	0	0	0	0
467	Iquitos	Santo Tomás	3.56e-05	2.15e-05	1.99e-05	2.49e-05	0.000114562	1.99e-05	5.23e-05	3.02e-05	2.35e-05	0.000775975	1.95e-05	4.71e-05	25	0	5	7	0	36.5	0	3	0	0	0	0
468	Iquitos	Santo Tomás	0.00047419	0.000533899	9.79e-05	0.000923574	0.000200771	0.000673276	0.00229696	0.000193237	5.31e-05	0.000434701	0.000467753	0.000465977	37	1	6	5	0	36.5	0	3	1	0	0	0
469	Iquitos	Santo Tomás	7.62e-05	0.000323414	6.67e-05	4.23e-05	0.000208384	4.7e-05	0.00170496	0.000131162	0.000132138	0.000677658	4.07e-05	0.000205261	15	1	5	10	0	36.3	0	3	1	0	0	0
470	Iquitos	Santo Tomás	3.25e-05	2.75e-05	7.11e-05	2.04e-05	0.000103711	2.78e-05	0.000358024	2.95e-05	3.91e-05	0.00158036	1.95e-05	0.000125025	31	0	4	7	0	36.2	0	3	0	0	0	0
471	Iquitos	Santo Tomás	0.00158176	0.000782734	0.000445246	0.000253497	0.000487329	0.00702839	0.00724856	0.000630029	0.000666417	0.000848313	0.0101649	0.00981124	45	1	5	9	0	38	1	3	0	0	0	0
472	Iquitos	Santo Tomás	0.000485805	0.000260755	0.00064998	0.000784966	0.000424328	0.000353414	0.00111292	0.000116736	0.000133371	0.00122608	0.00037158	0.000127356	61	0	3	7	0	36.5	0	3	1	0	0	0
473	Iquitos	Santo Tomás	4.02e-05	0.00025084	1.95e-05	2.41e-05	0.000109151	3.64e-05	0.000493474	0.000210127	7.59e-05	0.000175353	2.2e-05	6.25e-05	24	1	3	10	0	36.5	0	3	1	0	0	0
474	Iquitos	Santo Tomás	1.95e-05	0.000123861	5.29e-05	1.95e-05	3.48e-05	0.00011518	3.91e-05	0.000223245	3.25e-05	0.00303928	2.57e-05	0.000120357	23	0	5	7	0	36.2	0	3	0	0	0	0
475	Iquitos	Santo Tomás	3.56e-05	0.000180753	8.96e-05	2.2e-05	0.000109151	8.02e-05	0.0157931	0.000782156	0.000576494	0.000318139	0.000128837	0.000247789	7	1	3	8	0	36.3	0	3	0	0	0	0
476	Iquitos	Santo Tomás	0.000526927	0.000277732	0.000109159	0.00059674	0.000146513	0.00114063	0.000661645	0.000189976	8.48e-05	0.00197024	4.07e-05	0.000162039	55	1	6	9	0	36.4	0	3	0	0	0	0
477	Iquitos	Santo Tomás	3.25e-05	0.00129081	5.71e-05	2.12e-05	8.16e-05	2.81e-05	0.000737081	0.000116203	0.000123926	0.000189054	6.36e-05	0.000108646	27	0	6	7	0	36.5	0	3	0	0	0	0
478	Iquitos	Santo Tomás	2.5e-05	1.95e-05	0.00010131	2.2e-05	5.3e-05	2.18e-05	1.95e-05	3.12e-05	1.99e-05	0.000113758	1.95e-05	4.71e-05	26	1	6	9	1	36	0	3	0	0	0	0
479	Iquitos	Santo Tomás	0.00116352	6.75e-05	3.51e-05	0.00108315	0.000141243	0.00101944	0.000258871	6.84e-05	1.95e-05	0.000411571	0.00014012	6.85e-05	28	0	5	7	0	36.3	0	3	0	0	0	0
480	Iquitos	Santo Tomás	0.02	0.00383797	0.00404198	0.0143928	0.00430692	0.0123672	0.0105709	0.00724626	0.000676231	0.0114496	0.000816284	0.00068847	82	1	3	10	0	36.3	0	3	0	0	0	0
481	Iquitos	Santo Tomás	3.1e-05	3.5e-05	2.91e-05	2.12e-05	7.6e-05	2.05e-05	2.23e-05	8.18e-05	4.02e-05	0.000250494	2.13e-05	0.000207516	6	1	3	8	0	36.3	0	3	0	0	0	0
482	Iquitos	Santo Tomás	0.00047687	0.000390061	8.27e-05	0.000103336	9.27e-05	0.00222874	0.00310875	3.59e-05	9.45e-05	0.00133021	4.69e-05	3.76e-05	11	1	3	8	0	36.3	0	3	0	0	0	0
483	Iquitos	Santo Tomás	0.000105104	0.000714291	0.000187157	5.87e-05	0.000350834	0.000109006	0.0157671	6.04e-05	8.64e-05	0.000587898	0.000166096	0.000308327	11	1	3	8	0	36.2	0	3	0	0	0	0
484	Iquitos	Santo Tomás	4.18e-05	0.000740456	9.93e-05	2.49e-05	0.000103711	6.63e-05	0.02	0.000104767	0.00037733	0.00168389	4.61e-05	0.000385089	10	0	3	8	0	36.3	0	3	0	0	0	0
485	Iquitos	Santo Tomás	0.00539236	4.69e-05	0.000122928	0.0108465	4.1e-05	0.0040613	0.000143425	2.78e-05	2.35e-05	0.000493788	2.2e-05	8.03e-05	7	0	3	8	0	36.3	0	3	1	0	0	0
486	Iquitos	Santo Tomás	0.00657886	7.82e-05	0.000153514	0.0147504	6.46e-05	0.00416284	0.000207169	3.29e-05	2.35e-05	0.000536132	2.42e-05	9.33e-05	36	0	6	7	0	36.3	0	3	1	0	0	0
487	Iquitos	Santo Tomás	0.000650518	0.000165251	9.74e-05	3.74e-05	0.000982079	0.000619917	0.00611858	0.000788288	0.00032025	0.00111232	4.92e-05	5.66e-05	59	1	6	1	0	36.5	0	3	1	0	0	0
488	Iquitos	Santo Tomás	2.22e-05	0.000184812	7.35e-05	1.95e-05	5.3e-05	1.95e-05	0.00048637	3.44e-05	2.2e-05	0.000411571	0.000363269	7.08e-05	15	0	5	8	0	36.5	0	3	0	0	0	0
489	Iquitos	Santo Tomás	2.8e-05	6.61e-05	0.000104742	1.95e-05	6.46e-05	4.21e-05	0.000191389	1.95e-05	2.2e-05	0.000216414	1.95e-05	5.18e-05	9	0	3	8	0	36.3	0	3	0	0	0	0
490	Iquitos	Santo Tomás	0.00231324	0.000266569	3.41e-05	2.04e-05	7.6e-05	0.00117958	0.000403807	0.000286059	8.64e-05	0.00338447	0.000453809	0.000294114	27	0	4	7	0	36.2	0	3	0	0	0	0
491	Iquitos	Santo Tomás	5.3e-05	6.56e-05	3.51e-05	3.56e-05	0.000172577	0.000117782	0.00360546	3.19e-05	7.79e-05	0.000513364	7.57e-05	0.000132011	9	1	3	8	0	36.2	0	3	0	0	0	0
492	Iquitos	Santo Tomás	3.71e-05	1.95e-05	2.34e-05	2.45e-05	0.00013064	4.76e-05	0.000548699	1.95e-05	7.83e-05	0.00179959	0.000301178	4.24e-05	5	1	2	8	0	36.2	0	3	0	0	0	0
493	Iquitos	Santo Tomás	2.22e-05	0.000145255	2.96e-05	1.95e-05	7.6e-05	1.95e-05	0.0043747	0.000114605	7.03e-05	0.000182205	1.95e-05	6.61e-05	10	0	3	8	0	36.3	0	3	0	0	0	0
494	Iquitos	Santo Tomás	1.95e-05	9.87e-05	0.000229296	1.95e-05	4.1e-05	1.95e-05	0.00133003	0.000147262	3.33e-05	0.00199159	1.95e-05	0.0025585	37	0	5	7	0	36.5	0	3	0	0	0	0
495	Iquitos	Santo Tomás	4.18e-05	6.49e-05	2.25e-05	2.04e-05	0.000114562	5.24e-05	0.00562799	3.05e-05	3.6e-05	0.000873369	4.49e-05	0.000808279	7	1	3	8	0	36.4	0	3	0	0	0	0
496	Iquitos	Santo Tomás	6.12e-05	2.15e-05	3.28e-05	3.65e-05	0.000180312	5.69e-05	4.48e-05	2.27e-05	4.49e-05	0.00077913	1.99e-05	0.000425673	0	0	9999	10	0	36.4	0	3	0	0	0	0
497	Iquitos	Santo Tomás	2.22e-05	1.95e-05	2.21e-05	1.95e-05	1.95e-05	1.95e-05	0.00434085	1.95e-05	2.2e-05	5.35e-05	1.95e-05	4.71e-05	33	0	8	11	0	36.2	0	3	0	0	0	0
498	Iquitos	Santo Tomás	0.000833895	0.000179559	0.000124897	0.001982	7.6e-05	0.000582904	5.75e-05	0.000287168	3.33e-05	0.00027764	1.95e-05	0.000120357	33	0	8	11	0	36.4	0	3	0	0	0	0
499	Iquitos	Santo Tomás	0.00163288	0.000310741	0.000416657	2.9e-05	0.000242133	0.000418174	0.00769773	0.00045327	0.000134271	0.000801353	6.88e-05	0.000310451	26	0	5	7	0	38	1	3	0	0	0	0
500	Iquitos	Santo Tomás	0.00113198	6.18e-05	0.000363609	0.0012569	0.000129829	0.00140981	0.000445949	0.000284054	8.38e-05	0.00100132	0.00187107	0.000186475	38	0	5	7	0	36.4	0	3	0	0	0	0
501	Iquitos	Santo Tomás	2.52e-05	0.000207275	4.47e-05	1.95e-05	9.11e-05	2.43e-05	0.0038644	4.59e-05	0.000134733	0.000152204	1.95e-05	0.000142242	13	1	3	10	0	36.5	0	3	0	0	0	0
502	Iquitos	Santo Tomás	5.77e-05	9.35e-05	2.87e-05	1.95e-05	0.000136274	6.48e-05	0.000462023	9.18e-05	3.97e-05	0.000822396	3.39e-05	0.00029819	28	1	6	1	0	36.5	0	3	0	0	0	0
503	Iquitos	Santo Tomás	0.000126205	0.000306637	3.5e-05	2.9e-05	0.000232551	7.76e-05	0.000276114	0.000177406	0.000125031	0.0016041	4e-05	0.000116759	9	1	5	10	0	36.5	0	3	0	0	0	0
504	Iquitos	Santo Tomás	4.64e-05	0.000201951	0.0011264	1.95e-05	0.00012338	0.000214217	0.00381516	6.82e-05	4.79e-05	0.00174	2.39e-05	0.000379487	20	1	5	7	0	36.5	0	3	0	0	0	0
505	Iquitos	Santo Tomás	3.97e-05	0.000579589	5.81e-05	1.95e-05	0.00010402	0.000128145	0.00154427	0.000124538	0.000174205	0.000186379	9.11e-05	0.000225053	69	1	6	10	0	36.5	0	3	0	0	0	0
506	Iquitos	Santo Tomás	0.000982182	4.21e-05	6.04e-05	0.00100174	0.000126605	0.0019546	0.000193642	3.22e-05	0.000113974	0.0015811	3.3e-05	3.81e-05	31	0	5	10	0	36.2	0	3	0	0	0	0
507	Iquitos	Santo Tomás	2.72e-05	0.000183369	0.000546266	1.95e-05	5.23e-05	2.26e-05	2.45e-05	0.0029092	4.27e-05	0.000463141	4e-05	0.000108236	7	1	3	8	0	36.5	0	3	0	0	0	0
508	Iquitos	Santo Tomás	5.77e-05	0.000216162	0.000139823	1.95e-05	0.000162026	7.43e-05	0.000991265	3.39e-05	3.84e-05	0.000683766	0.000226575	0.00015704	11	1	3	8	0	36.4	0	3	0	0	0	0
509	Iquitos	Santo Tomás	3.33e-05	0.000216385	2.67e-05	1.95e-05	7.17e-05	1.95e-05	3.94e-05	6.85e-05	2.4e-05	0.000202026	1.95e-05	8.58e-05	22	1	6	9	0	36.5	0	3	0	0	0	0
510	Iquitos	Santo Tomás	0.00251011	0.000548313	0.00144008	7.39e-05	0.000308991	0.00181271	0.0123539	0.000223932	0.000366401	0.0035854	0.000445821	9.54e-05	62	0	3	7	0	36.4	0	3	0	0	0	0
511	Iquitos	Santo Tomás	4.41e-05	0.000276908	0.000747054	1.95e-05	0.000149157	6.84e-05	0.00305205	0.000242924	0.000125493	0.000780275	0.00012679	0.000221938	39	1	4	1	0	36.7	0	3	0	0	0	0
512	Iquitos	Santo Tomás	3.33e-05	3.35e-05	3.65e-05	1.95e-05	9.76e-05	2.26e-05	2.22e-05	2.64e-05	2.98e-05	0.000133643	2.08e-05	0.000314532	11	0	3	8	0	36.5	0	3	0	0	0	0
513	Iquitos	Santo Tomás	0.00254701	0.000738399	0.00266901	1.95e-05	0.000155593	0.0038816	0.000576776	0.000599025	8.83e-05	0.000641101	0.00123181	0.00025093	58	0	3	7	1	36.5	0	3	1	0	0	0
514	Iquitos	Santo Tomás	0.0172195	0.000722363	0.000717933	0.00243501	0.000162026	0.00423883	0.00256952	0.0035619	0.00055124	0.00281973	0.000350231	0.000965674	36	0	4	7	0	36.3	0	3	1	0	0	0
515	Iquitos	Santo Tomás	2.32e-05	0.000105713	0.00115627	1.95e-05	5.88e-05	0.000104274	0.00452519	9.56e-05	0.000543524	0.00760509	2.08e-05	3.4e-05	37	1	4	3	0	36.7	0	3	1	0	0	0
516	Iquitos	Santo Tomás	0.00326327	0.02	0.00209966	0.000391899	0.00012338	0.00229084	0.0186249	0.000445208	0.000130572	0.00220647	0.000261878	0.000338964	52	0	4	7	0	37.7	1	3	0	1	2	2
517	Iquitos	Santo Tomás	0.000894022	0.000108989	0.000280679	7.5e-05	0.000149157	0.000973841	0.00203938	9.85e-05	8.92e-05	0.000752116	0.000339224	0.000196936	23	1	6	9	0	36.5	0	3	0	0	0	0
518	Iquitos	Santo Tomás	3.54e-05	0.000229529	0.000189818	1.95e-05	0.00010402	0.000115118	0.000879483	6.02e-05	2.98e-05	0.000364643	5.65e-05	0.00491475	9	0	3	8	0	36.4	0	3	0	0	0	0
519	Iquitos	Santo Tomás	3.54e-05	0.000301171	0.000109114	1.95e-05	0.00010402	0.000634481	0.000646725	0.000208295	7.02e-05	0.000268972	1.95e-05	0.000303302	17	1	5	8	0	36.4	0	3	0	0	0	0
520	Iquitos	Santo Tomás	3.33e-05	0.000140269	4.03e-05	1.95e-05	8.46e-05	2.61e-05	0.00375957	0.000279118	0.000159311	0.000579089	2.08e-05	0.00010397	12	0	5	8	0	36.3	0	3	0	0	0	0
521	Iquitos	Santo Tomás	3.33e-05	4.76e-05	2.37e-05	1.95e-05	5.88e-05	1.95e-05	3.47e-05	4.04e-05	2.65e-05	0.000374585	1.95e-05	3.6e-05	44	0	4	7	0	36.5	0	3	0	0	0	0
522	Iquitos	Santo Tomás	2.72e-05	4.98e-05	0.0001785	1.95e-05	5.56e-05	2.47e-05	5.05e-05	3.6e-05	4.31e-05	0.000472888	2.39e-05	3.19e-05	77	1	4	10	0	36.4	0	3	0	0	0	0
523	Iquitos	Santo Tomás	4.41e-05	2.78e-05	2.87e-05	2.04e-05	0.000129829	2.91e-05	0.000403464	3.01e-05	4.53e-05	0.000248514	1.95e-05	5.28e-05	24	1	6	9	0	36.5	0	3	0	0	0	0
524	Iquitos	Santo Tomás	2.72e-05	9.28e-05	1.95e-05	1.95e-05	6.2e-05	2.33e-05	0.000501817	7.77e-05	4.1e-05	0.000730951	1.95e-05	5.07e-05	29	0	6	7	0	36.3	0	3	0	0	0	0
525	Iquitos	Santo Tomás	0.00544564	0.000498444	0.00151357	0.00171106	0.000181304	0.00120849	0.02	0.015676	0.000157452	0.0019643	7.07e-05	0.000201113	34	0	6	7	0	36.7	0	3	1	0	0	0
526	Iquitos	Santo Tomás	1.95e-05	9.13e-05	1.95e-05	1.95e-05	3.29e-05	1.95e-05	0.00093841	0.000104761	2.98e-05	0.0010152	1.95e-05	9.54e-05	13	0	5	8	0	36.5	0	3	1	0	0	0
527	Iquitos	Santo Tomás	2.13e-05	3.88e-05	2.27e-05	1.95e-05	3.29e-05	1.95e-05	0.000215598	1.96e-05	1.95e-05	9.08e-05	2.47e-05	5.92e-05	24	0	6	7	0	36.7	0	3	0	0	0	0
528	Iquitos	Santo Tomás	2.92e-05	0.000224623	0.000908161	1.95e-05	7.82e-05	2.47e-05	3.66e-05	6.74e-05	2.4e-05	0.00274545	1.95e-05	4.23e-05	48	0	6	7	0	36.4	0	3	0	0	0	0
529	Iquitos	Santo Tomás	0.000107338	0.000385019	0.000821418	1.95e-05	0.000155593	0.000310232	0.0017411	0.00011551	0.000146312	0.000880689	3.56e-05	0.000129518	37	1	8	10	0	36.5	0	3	0	0	0	0
530	Iquitos	Santo Tomás	3.76e-05	0.000197963	5.02e-05	1.95e-05	0.000116929	6.08e-05	0.000418392	0.000156598	0.000104789	0.000379548	7.94e-05	0.000322687	11	1	3	8	0	36.5	0	3	0	0	0	0
531	Iquitos	Santo Tomás	0.00048198	0.00012582	0.000287722	0.000208458	0.0011187	0.000230503	0.00291101	4.26e-05	0.00023691	0.000540671	5.88e-05	0.000363305	18	1	5	8	0	36.6	0	3	0	0	0	0
532	Iquitos	Santo Tomás	2.52e-05	0.000731407	0.000308242	1.95e-05	0.000359699	1.95e-05	0.02	0.00161869	0.000591828	0.000688495	3.87e-05	5.7e-05	41	0	4	7	0	36.3	0	3	0	0	0	0
533	Iquitos	Santo Tomás	2.72e-05	2.72e-05	2.87e-05	1.95e-05	7.17e-05	4.82e-05	5.78e-05	0.000123331	0.00024866	0.000165393	0.00052587	0.000217781	7	0	3	8	0	36.4	0	3	0	0	0	0
534	Iquitos	Santo Tomás	5.77e-05	4.82e-05	5.53e-05	1.95e-05	0.00015881	4.49e-05	0.000589392	3.6e-05	5.24e-05	0.00020982	3.69e-05	0.000106103	10	0	3	10	0	36.5	0	3	0	0	0	0
535	Iquitos	Santo Tomás	3.12e-05	0.00100946	4.86e-05	1.95e-05	7.17e-05	5.51e-05	0.00144821	0.000362053	0.000109838	0.000233091	1.95e-05	0.000101836	12	1	5	8	0	36.5	0	3	0	0	0	0
536	Iquitos	Santo Tomás	1.95e-05	1.95e-05	1.95e-05	1.95e-05	2.64e-05	1.95e-05	0.0014233	1.95e-05	1.95e-05	3.11e-05	1.95e-05	0.000121015	15	0	5	8	0	36.3	0	3	0	0	0	0
537	Iquitos	Santo Tomás	0.000319184	0.00013545	0.000342973	1.95e-05	0.000129829	0.00136751	0.00321944	4.32e-05	4.97e-05	0.00194112	0.000326703	6.98e-05	13	0	3	8	0	36.5	0	3	0	0	0	0
538	Iquitos	Santo Tomás	0.00260767	0.000918397	0.000708678	7.56e-05	0.000120155	0.011508	0.02	0.00591163	0.000908398	0.02	0.000212438	0.000318611	19	1	5	1	0	36.3	0	3	0	0	0	0
539	Iquitos	Santo Tomás	7.42e-05	6.88e-05	3.92e-05	8.74e-05	9.11e-05	0.000906535	0.000113485	3.33e-05	3.32e-05	0.000468017	1.95e-05	4.23e-05	18	0	4	7	0	36.5	0	3	0	0	0	0
540	Iquitos	Santo Tomás	0.000491249	0.000249665	0.000243021	0.000997789	0.00015881	0.00141163	0.000774735	0.000118813	7.38e-05	0.00030954	0.000209408	0.000242665	28	1	3	10	0	36.3	0	3	0	0	0	0
541	Iquitos	Santo Tomás	9.62e-05	0.000636734	5.02e-05	3.56e-05	0.000226158	6.43e-05	0.0141371	0.000477584	0.000154665	0.00213175	8.81e-05	0.000146475	20	0	4	7	0	36.5	0	3	0	0	0	0
542	Iquitos	Santo Tomás	0.00159095	0.000407487	0.000212549	0.00028786	0.000110476	0.000866111	0.00118641	0.000134234	0.00123913	0.000354679	6.59e-05	0.000389584	36	0	4	10	0	36.3	0	3	0	0	0	0
543	Iquitos	Santo Tomás	0.000430333	0.00056724	0.00870126	0.00332935	0.000162026	0.00329012	0.000445184	0.000622209	0.00131061	0.0100416	0.00074314	0.000969638	60	1	4	10	0	36.3	0	3	0	0	0	0
544	Iquitos	Santo Tomás	0.00225348	0.000423967	0.000335244	0.00722188	0.00035337	0.00234143	0.0012242	0.000293959	0.00560154	0.00619146	0.000113814	0.00147881	51	1	3	7	0	36.4	0	3	0	0	0	0
545	Iquitos	Santo Tomás	0.00176133	0.000174545	6.62e-05	0.000236523	0.000149157	0.000267866	0.000378585	9.35e-05	6.75e-05	0.000128319	0.000222536	9.12e-05	30	0	6	7	0	36.4	0	3	0	0	0	0
546	Iquitos	Santo Tomás	0.000234895	0.000241598	2.27e-05	4.78e-05	9.76e-05	0.000598711	7.19e-05	0.000138497	5.24e-05	0.000233091	6.4e-05	0.000775694	30	0	4	7	0	36.7	0	3	0	0	0	0
547	Iquitos	Santo Tomás	9.62e-05	0.00015914	2.37e-05	4.24e-05	0.000388147	0.000120102	0.000802252	6e-05	8.02e-05	0.000564707	2.08e-05	6.13e-05	68	1	4	1	0	36.2	0	3	1	0	0	0
548	Iquitos	Santo Tomás	6.59e-05	3.13e-05	2.52e-05	2.41e-05	0.000200549	3.13e-05	0.000535478	5.71e-05	0.000100208	0.000133643	1.95e-05	0.000154929	36	0	3	7	0	36.3	0	3	0	0	0	0
549	Iquitos	Santo Tomás	0.000321826	0.000495548	0.000109114	0.000695378	0.000206957	0.00178936	0.0115341	0.000783969	6.39e-05	0.000299439	0.000370214	0.000118887	38	0	4	7	0	36.2	0	3	0	0	0	0
550	Iquitos	Santo Tomás	8.39e-05	0.000625428	0.0003076	1.95e-05	0.000194138	7.94e-05	0.000566835	0.000677631	5.5e-05	0.00221349	7.55e-05	7.09e-05	57	1	4	1	0	36.5	0	3	0	0	0	0
551	Iquitos	Santo Tomás	5.09e-05	0.00015958	3.6e-05	1.95e-05	0.00010402	0.000914865	0.0187221	3.39e-05	3.92e-05	0.000207224	9.6e-05	6.45e-05	12	0	3	8	0	36.5	0	3	0	NA	0	0
552	Iquitos	Santo Tomás	0.000393258	0.000157163	0.000109114	1.95e-05	0.000155593	0.00152436	0.00778896	6.85e-05	0.00020035	0.00125941	0.000461674	0.000175987	8	1	3	8	0	36.3	0	3	0	0	0	0
553	Iquitos	Santo Tomás	3.12e-05	0.000103092	0.00112844	1.95e-05	0.000229355	5.86e-05	0.00761968	0.000406952	8.92e-05	0.0016985	5.55e-05	5.7e-05	50	0	4	7	0	36.7	0	3	0	0	0	0
554	Iquitos	Santo Tomás	5.54e-05	7.25e-05	0.000667756	2.22e-05	0.000206957	3.88e-05	0.0162167	5.94e-05	4.44e-05	0.000463141	3.65e-05	0.000125269	73	1	6	10	0	36.7	0	3	0	0	0	0
555	Iquitos	Santo Tomás	3.97e-05	4.76e-05	1.98e-05	1.95e-05	0.00010402	2.29e-05	0.0012744	3.14e-05	3.58e-05	0.000120317	0.000449291	7.19e-05	58	0	5	7	0	36.3	0	3	0	0	0	0
556	Iquitos	Santo Tomás	0.000832115	0.000345139	0.00224305	0.000791569	0.000219761	0.00261384	0.02	0.000435423	0.00219949	0.00433117	7.69e-05	0.000353174	49	0	4	7	0	36.7	0	3	0	0	0	0
557	Iquitos	Santo Tomás	0.000255905	0.00117552	0.0012305	0.000803362	0.000142717	0.00124275	0.02	0.00920512	0.00154611	0.00140415	0.000129292	0.000334899	7	0	3	8	0	36.3	0	3	1	0	0	0
558	Iquitos	Santo Tomás	0.00158833	0.000801177	0.00325546	0.000808605	0.000155593	0.00537127	0.00946277	0.00142911	0.000184465	0.00296184	0.00240423	0.00205267	6	1	11	8	0	36.6	0	3	1	0	0	0
559	Iquitos	Santo Tomás	0.000276963	0.000140269	2.67e-05	0.000106025	0.000155593	0.000423343	0.000232685	7.54e-05	6.39e-05	0.000419061	7.65e-05	0.000159149	13	0	5	8	0	36.3	0	3	1	0	0	0
560	Iquitos	Santo Tomás	2.72e-05	0.000198406	0.000484899	1.95e-05	0.000116929	2.83e-05	0.00190589	0.000152899	6.98e-05	0.000217596	5.18e-05	6.66e-05	13	1	5	8	0	36.7	0	3	0	0	0	0
561	Iquitos	Santo Tomás	0.00016458	9.09e-05	8.38e-05	0.000174259	0.000174882	0.00155961	0.000378585	2.77e-05	5.06e-05	0.000712103	0.000264397	0.000799426	57	1	3	10	0	36.4	0	3	0	0	0	0
562	Iquitos	Santo Tomás	0.000965084	0.00123452	0.000596719	0.000327837	0.000129829	0.00119107	0.00147706	0.00030723	0.000123647	0.00257627	0.000543592	0.00294798	24	0	3	7	0	36.4	0	3	0	0	0	0
563	Iquitos	Santo Tomás	3.76e-05	7.51e-05	6.04e-05	3.05e-05	8.79e-05	0.00104847	0.000553834	4.93e-05	2.65e-05	0.000212414	5.18e-05	0.000152817	17	1	3	1	0	36.5	0	3	0	0	0	0
564	Iquitos	Santo Tomás	2.52e-05	6.86e-05	1.95e-05	1.95e-05	5.88e-05	5.68e-05	3.28e-05	3.9e-05	2.15e-05	7.73e-05	4e-05	7.41e-05	11	0	1	10	0	36.3	0	3	0	0	0	0
565	Iquitos	Santo Tomás	0.000141469	7.12e-05	0.000226494	8.68e-05	0.000498398	0.000286749	0.00202484	5.15e-05	0.000139824	0.00163172	3.65e-05	0.000184379	36	1	6	1	0	36.5	0	3	0	0	0	0
566	Iquitos	Santo Tomás	0.0037319	0.00187854	0.00138622	0.00157047	0.0023222	0.00244823	0.00301345	0.000289992	0.000519441	0.00406044	0.000971214	0.00136072	30	0	3	7	0	36.5	0	3	0	0	0	0
567	Iquitos	Santo Tomás	0.00210765	0.000353447	0.000327522	0.0010835	0.000110476	0.00229842	0.00253126	8.01e-05	0.000113055	0.000749766	0.000183149	9.12e-05	36	0	5	7	0	36.5	0	3	0	0	0	0
568	Iquitos	Santo Tomás	0.00121861	0.000401387	7.67e-05	0.000574615	0.00068669	0.00502792	0.00112483	5.77e-05	0.000189133	0.000948054	3.3e-05	0.000182283	16	0	5	8	0	36.4	0	3	0	0	0	0
569	Iquitos	Santo Tomás	0.00039061	0.00024563	0.00101018	2.41e-05	0.000312165	0.00337269	0.00346683	0.000114611	0.000297213	0.0101533	0.0010148	0.00124033	9	1	3	8	0	36.3	0	3	0	0	0	0
570	Iquitos	Santo Tomás	3.33e-05	0.002482	4.8e-05	1.95e-05	8.46e-05	8.36e-05	0.00153644	0.000257851	0.000385428	0.00307331	2.39e-05	0.000173886	13	1	3	10	0	36.4	0	3	0	0	0	0
571	Iquitos	Santo Tomás	6.01e-05	0.000161339	2.87e-05	1.95e-05	0.000110476	8.55e-05	0.00185275	6e-05	4.18e-05	0.00328832	0.00122259	0.000557717	15	1	4	10	0	36.5	0	3	0	0	0	0
572	Iquitos	Santo Tomás	0.00318748	0.000709227	0.000440016	0.000671852	0.000283565	0.00457198	0.000963299	0.00170854	0.000375435	0.00788555	0.000503685	0.00130044	64	1	4	1	1	36.4	0	3	0	0	0	0
573	Iquitos	Santo Tomás	0.00666589	0.000197077	0.001828	0.000766683	0.000498398	0.00297288	0.0039196	0.000371929	0.000257599	0.00289428	0.000499243	0.000549759	37	0	4	7	0	36.7	0	3	0	0	0	0
574	Iquitos	Santo Tomás	2.92e-05	2.43e-05	3.71e-05	1.95e-05	7.82e-05	5.08e-05	0.00140074	3.06e-05	3.41e-05	0.000196819	1.95e-05	6.13e-05	5	1	2	8	0	36.5	0	3	0	0	0	0
575	Iquitos	Santo Tomás	2.32e-05	2.82e-05	0.000531228	1.95e-05	3.94e-05	1.95e-05	0.00689166	2.58e-05	2.73e-05	0.0010152	5.83e-05	4.65e-05	25	0	4	7	0	36.3	0	3	0	0	0	0
576	Iquitos	Santo Tomás	0.00147299	0.000163537	0.000868068	0.0030673	0.000152375	0.00367307	0.000950662	9.32e-05	0.00032607	0.00145239	0.000475034	0.0015885	80	1	3	10	0	36.5	0	3	1	0	0	0
577	Iquitos	Santo Tomás	0.000101113	4.41e-05	0.000728517	0.000568097	6.85e-05	0.000716892	0.00155524	0.000129378	3.07e-05	0.000334679	0.000145852	8.69e-05	76	0	3	7	0	36.4	0	3	1	0	0	0
578	Iquitos	Santo Tomás	4.86e-05	2.12e-05	7.14e-05	1.95e-05	0.000110476	2.47e-05	1.95e-05	1.95e-05	2.65e-05	0.000664829	3.91e-05	4.65e-05	0	1	1	10	0	36.5	0	3	0	0	0	0
579	Iquitos	Santo Tomás	2.92e-05	7.56e-05	2.97e-05	1.95e-05	5.88e-05	1.95e-05	0.00114176	5.74e-05	0.000160241	0.000128319	4.41e-05	0.000248865	28	0	5	7	0	36.2	0	3	1	0	0	0
580	Iquitos	Santo Tomás	1.95e-05	0.000123196	0.000116433	1.95e-05	0.000110476	0.000285635	0.00194757	4.37e-05	4.62e-05	0.000138958	3.01e-05	0.000329813	59	0	6	7	0	36.4	0	3	1	0	0	0
581	Iquitos	Santo Tomás	0.00252328	6.03e-05	5.47e-05	0.000151664	0.000168456	0.00108675	0.000838184	5.15e-05	6.39e-05	0.000531032	0.000115308	0.000175987	47	1	5	1	0	36.5	0	3	0	0	0	0
582	Iquitos	Santo Tomás	4.93e-05	3.44e-05	4.43e-05	2.18e-05	0.000115468	3.02e-05	2.7e-05	2.19e-05	4.86e-05	0.00556803	5.66e-05	9.89e-05	39	1	4	1	0	36.7	0	3	0	0	0	0
583	Iquitos	Santo Tomás	2.45e-05	0.000148081	9.08e-05	1.95e-05	4.61e-05	4.02e-05	2.7e-05	2.59e-05	2.61e-05	0.00152947	3.97e-05	0.00017452	47	1	5	1	0	36.5	0	3	0	0	0	0
584	Iquitos	Santo Tomás	5.1e-05	0.000242076	0.000134813	2.39e-05	0.00015372	7.08e-05	0.000947945	0.000406473	0.000109233	0.00309634	0.000104447	0.000222587	8	0	4	8	0	36.5	0	3	0	0	0	0
585	Iquitos	Santo Tomás	3.73e-05	0.000166022	4.94e-05	1.95e-05	0.000129077	6.52e-05	0.0021866	8.01e-05	4.09e-05	0.000711602	2.82e-05	0.000681594	15	0	4	10	0	36.3	0	3	0	0	0	0
586	Iquitos	Santo Tomás	3.07e-05	7.08e-05	9.5e-05	1.95e-05	3.57e-05	2.96e-05	0.000364013	2.44e-05	2.04e-05	0.00552317	3.09e-05	4.79e-05	39	1	4	1	0	36.3	0	3	0	0	0	0
587	Iquitos	Santo Tomás	0.00183008	0.00380349	0.000164561	0.00040743	3.83e-05	0.000694691	6.2e-05	0.000929069	0.000235221	0.0010901	0.000155158	0.000582712	85	1	3	8	0	36.3	0	3	0	0	0	0
588	Iquitos	Santo Tomás	0.000183771	7.23e-05	7.31e-05	3.24e-05	0.000120904	0.000560247	0.00164107	5.2e-05	0.000114632	0.000286098	3.84e-05	0.000215447	24	0	4	7	0	36.4	0	3	0	0	0	0
589	Iquitos	Rumococha	0.000306002	0.000790083	0.000582848	0.000413237	0.000253586	0.00158858	0.000680995	0.000255872	0.000130571	0.00169579	0.000516337	0.000175407	22	0	4	7	1	35.7	0	2	0	0	0	0
590	Iquitos	Rumococha	3.07e-05	0.000124434	2.93e-05	2.32e-05	6.71e-05	0.000204723	0.000170227	4.33e-05	3.86e-05	0.000240802	4.25e-05	6.8e-05	6	0	3	8	1	36.4	0	2	0	0	0	0
591	Iquitos	Rumococha	3.07e-05	0.00212855	0.00172556	1.95e-05	8.85e-05	4.66e-05	0.00127277	0.000116112	4.32e-05	0.00185413	7.59e-05	0.000282601	4	1	2	8	1	36.3	0	2	0	0	0	0
592	Iquitos	Rumococha	4.15e-05	5.83e-05	3.93e-05	2.04e-05	8.85e-05	3.24e-05	0.00014447	7.96e-05	4.69e-05	0.00113352	4.63e-05	0.000183396	3	1	2	8	1	36.6	0	2	0	0	0	0
593	Iquitos	Rumococha	5.82e-05	6.65e-05	3.69e-05	1.95e-05	7.78e-05	0.000235622	0.00312115	9.25e-05	3.2e-05	0.000344651	0.000111838	0.000224373	67	1	5	5	0	36	0	2	0	0	0	0
594	Iquitos	Rumococha	0.00159813	0.000527021	0.00128644	0.000500061	0.00010463	0.00187227	0.00769523	0.00721225	0.000135673	0.000933773	0.000657749	0.000266443	44	1	5	2	1	35.8	0	2	1	NA	0	0
595	Iquitos	Rumococha	0.000107797	5.32e-05	0.000171965	1.97e-05	0.00010463	8.63e-05	0.00281371	0.000178	3.79e-05	0.000648126	6.94e-05	0.000173633	23	0	7	11	1	36.8	0	2	1	NA	0	0
596	Iquitos	Rumococha	0.00438667	0.000113496	3.53e-05	2.04e-05	0.000275974	0.000110159	0.00169413	5.11e-05	3.2e-05	0.000258947	0.00132329	0.000342948	21	1	5	9	0	36.3	0	2	1	NA	0	0
597	Iquitos	Rumococha	0.00039632	0.00226065	0.000478471	0.000417112	0.000264773	0.00107772	0.00106077	0.000538998	0.000283073	0.00137688	0.000158547	0.00104427	49	0	6	7	0	36	0	2	1	NA	0	0
598	Iquitos	Rumococha	2.29e-05	0.000184216	5.63e-05	1.95e-05	8.31e-05	1.95e-05	0.000826585	0.000276906	5.27e-05	0.000434044	2.82e-05	6.46e-05	9	1	3	8	0	36.1	0	2	1	NA	0	0
599	Iquitos	Rumococha	2.45e-05	0.000172932	5.54e-05	1.95e-05	3.05e-05	4.06e-05	0.000496763	5.09e-05	2.11e-05	9.94e-05	1.95e-05	3.33e-05	5	1	2	8	0	36.8	0	2	1	NA	0	0
600	Iquitos	Rumococha	0.00472129	0.00182051	0.000895459	0.0038764	0.000405608	0.00769392	0.00396535	0.000745587	0.00090617	0.00213784	0.00122185	0.00221789	27	1	7	9	0	35.9	0	2	1	NA	0	0
601	Iquitos	Rumococha	0.000282899	0.000102483	9.78e-05	0.00272299	6.18e-05	0.00156229	0.000322469	0.000189753	9.6e-05	0.000645934	0.000295417	0.000940461	33	0	6	7	0	36.5	0	4	1	NA	0	0
602	Iquitos	Rumococha	0.00234786	0.000267289	0.000537299	0.00569457	0.000247998	0.000946282	0.000432275	0.00125284	9.74e-05	0.00273616	0.00016194	9.54e-05	13	0	5	8	0	36.1	0	4	1	NA	0	0
603	Iquitos	Rumococha	0.000133955	6.07e-05	5.37e-05	0.0017818	4.09e-05	0.00115076	0.000227915	9.45e-05	6.37e-05	0.000378266	0.000209779	0.000515702	35	0	6	7	0	36.7	0	2	1	NA	0	0
604	Iquitos	Rumococha	3.23e-05	0.000191792	1.95e-05	1.95e-05	5.13e-05	0.000690835	0.00390326	2.77e-05	2.49e-05	0.00027027	0.000136399	0.000269134	42	1	10	11	0	36.3	0	2	1	NA	0	0
605	Iquitos	Rumococha	0.000313735	3.53e-05	2.58e-05	9.05e-05	0.000439634	6.59e-05	0.000210107	4.38e-05	6.2e-05	0.000249879	2.17e-05	6.8e-05	14	1	5	8	0	36.3	0	2	1	NA	0	0
606	Iquitos	Rumococha	1.95e-05	9.65e-05	1.95e-05	1.95e-05	1.95e-05	6.52e-05	4.05e-05	2.9e-05	1.95e-05	0.000154197	0.000265534	0.00127318	13	1	5	8	0	36.5	0	2	1	NA	0	0
607	Iquitos	Rumococha	4.75e-05	3.41e-05	0.000331831	1.95e-05	0.00010463	0.000211501	0.000321315	2.44e-05	2.61e-05	0.000177041	4.08e-05	6.97e-05	7	1	3	8	0	36.1	0	2	1	NA	0	0
608	Iquitos	Rumococha	4.4e-05	0.000120298	0.00162154	1.95e-05	7.51e-05	3.53e-05	0.02	0.000124637	3.07e-05	0.00104669	0.000462294	9.54e-05	61	0	5	7	0	37.1	0	2	0	NA	0	0
609	Iquitos	Rumococha	0.000232855	0.00085068	0.00103697	7.76e-05	0.000542164	0.00011838	0.00236379	0.000508528	0.000310948	0.00113134	0.000297753	0.00118767	32	1	5	1	1	35.9	0	2	0	0	0	1
610	Iquitos	Rumococha	7.3e-05	0.000134383	0.000107159	3.21e-05	0.000259177	2.4e-05	0.00322206	0.000206515	0.000391867	0.000864204	9.64e-05	0.000151506	29	0	5	7	0	36.1	0	2	0	0	0	0
611	Iquitos	Rumococha	4.4e-05	9.84e-05	0.000139647	1.95e-05	9.38e-05	8.45e-05	0.00324394	0.000773068	0.000190364	0.000474028	2.96e-05	5.45e-05	34	0	5	7	1	36.1	0	2	0	0	0	1
612	Iquitos	Rumococha	0.000144188	5.93e-05	0.000109987	5.91e-05	0.000442473	7.3e-05	0.00347697	0.000119111	0.000188869	0.000451832	7.45e-05	0.000371878	12	1	5	8	1	36.1	0	2	0	0	0	0
613	Iquitos	Rumococha	0.000407584	4.08e-05	0.00108794	0.00265027	0.00010463	0.00261204	0.000433768	7.77e-05	0.000445371	0.00753603	0.000362025	7.65e-05	70	0	3	7	0	36.1	0	2	1	0	0	0
614	Iquitos	Rumococha	2.45e-05	5.62e-05	3.93e-05	1.95e-05	4.09e-05	1.95e-05	0.00024753	2.11e-05	9.46e-05	0.000103944	1.95e-05	5.45e-05	22	0	5	6	0	37.2	0	2	1	0	0	0
615	Iquitos	Rumococha	2.6e-05	2.45e-05	0.000450685	1.95e-05	3.57e-05	2.61e-05	0.00200856	4.91e-05	3.39e-05	0.00167386	1.95e-05	0.000156808	43	0	6	7	0	36.7	0	2	1	0	0	0
616	Iquitos	Rumococha	3.73e-05	0.000208033	2.43e-05	1.95e-05	8.85e-05	0.000108671	2.23e-05	5.88e-05	3.52e-05	0.00182988	2.49e-05	0.000866731	17	0	6	7	0	36.7	0	2	1	0	0	0
617	Iquitos	Rumococha	2e-05	6e-05	6.77e-05	1.95e-05	2.02e-05	3.93e-05	2.18e-05	0.000153298	1.98e-05	0.00095767	1.95e-05	6.12e-05	75	1	3	10	0	36	0	2	1	0	0	0
618	Iquitos	Rumococha	4.06e-05	3.74e-05	8.39e-05	1.95e-05	0.00010463	6.1e-05	0.00843867	6.64e-05	3.99e-05	0.00215791	3.5e-05	0.000121592	26	0	9	7	0	36.4	0	2	1	0	0	0
619	Iquitos	Rumococha	4.06e-05	0.000133838	7.94e-05	1.95e-05	0.00010463	4.73e-05	0.000664426	3.59e-05	2.94e-05	0.000420684	4.25e-05	4.79e-05	4	0	2	8	0	35.7	0	2	1	0	0	0
620	Iquitos	Rumococha	0.000200717	9.35e-05	0.000308196	0.000217675	0.00012635	0.000416856	0.000494635	0.0108524	0.000188122	0.00153166	9.41e-05	0.00190177	35	0	3	7	0	35.8	0	3	1	0	0	0
621	Iquitos	Rumococha	8.92e-05	0.000106556	0.000275398	4.53e-05	0.000309654	0.000104961	0.000622678	6.32e-05	0.000101348	0.000197574	5.66e-05	0.000249414	12	0	3	10	0	36.1	0	3	1	0	0	0
622	Iquitos	Rumococha	3.31e-05	4.51e-05	6.15e-05	1.95e-05	7.78e-05	3.4e-05	3.36e-05	5.27e-05	2.55e-05	0.000145055	6.33e-05	0.000260166	6	1	3	8	0	35.9	0	3	1	0	0	0
623	Iquitos	Rumococha	5.1e-05	0.000109754	7.94e-05	2.68e-05	0.000164724	4.12e-05	0.00725006	0.000650255	4.59e-05	0.000231716	3.02e-05	0.00156741	9	0	3	8	0	36.1	0	3	1	0	0	0
624	Iquitos	Rumococha	3.56e-05	4.54e-05	3.36e-05	1.95e-05	6.71e-05	2.86e-05	2.46e-05	2.69e-05	2.58e-05	0.00256745	1.95e-05	0.000114592	62	1	3	10	0	36	0	1	0	0	0	0
625	Iquitos	Rumococha	5.1e-05	0.000348416	0.000126638	2.39e-05	0.000148229	0.000432222	0.00512531	0.000238478	3.86e-05	0.00124208	2.43e-05	0.000535859	66	0	3	7	0	36.7	0	1	0	0	0	0
626	Iquitos	Rumococha	6.92e-05	0.000326244	0.000117091	1.95e-05	0.000197894	7.15e-05	0.0147722	0.000339333	0.000105285	0.000186171	4.56e-05	0.000125098	33	0	3	7	0	35.9	0	1	0	0	0	0
627	Iquitos	Rumococha	5.73e-05	8.09e-05	8.49e-05	2.46e-05	0.000142746	4.22e-05	0.00676581	3.98e-05	3.86e-05	0.00495409	2.3e-05	0.000219016	13	1	3	8	0	36.3	0	1	0	0	0	0
628	Iquitos	Rumococha	7.3e-05	3.81e-05	0.000240414	3.05e-05	0.00016748	3.57e-05	6.15e-05	2.65e-05	4.19e-05	0.000258947	3.02e-05	6.04e-05	2	1	2	8	0	36	0	1	0	0	0	0
629	Iquitos	Rumococha	3.07e-05	0.000302317	0.000224113	1.95e-05	3.57e-05	4.86e-05	0.00059197	0.000126655	9.1e-05	0.000814139	5.02e-05	0.000263752	11	0	3	8	0	36.3	0	1	0	0	0	0
630	Iquitos	Rumococha	3.73e-05	2.45e-05	2.24e-05	2.04e-05	0.000110043	5.17e-05	0.0017232	0.000234302	3.26e-05	0.00101196	2.96e-05	0.000163885	6	0	3	8	0	37	0	1	0	0	0	0
631	Iquitos	Rumococha	3.07e-05	0.000190653	2.43e-05	1.95e-05	7.24e-05	3.96e-05	0.000804159	3.54e-05	5.07e-05	0.000126772	3.77e-05	0.0023981	11	1	3	8	0	35.5	0	2	0	NA	0	0
632	Iquitos	Rumococha	6.18e-05	0.000175181	0.000505323	3.13e-05	0.000203443	4.86e-05	0.0089877	0.000253616	7.34e-05	0.00242034	4.32e-05	0.000684378	7	1	3	8	0	36.3	0	2	0	NA	0	0
633	Iquitos	Rumococha	0.010127	0.00149194	0.00669055	0.0118233	0.0117	0.02	0.02	0.00601588	0.00143463	0.02	0.0101341	0.0157468	60	0	4	7	0	35.6	0	4	1	0	0	0
634	Iquitos	Rumococha	3.23e-05	8.89e-05	6.11e-05	1.95e-05	0.000559316	4.79e-05	0.0117254	0.000220473	0.0002144	0.00187177	2.89e-05	0.00018695	42	1	5	9	0	35.5	0	4	1	0	0	0
635	Iquitos	Rumococha	7.2e-05	0.000243257	0.000879059	8.36e-05	0.000208996	0.00139379	0.00269139	0.000124637	0.000124759	0.00655907	0.000219342	0.000367353	34	0	9999	7	0	36.2	0	4	1	0	0	0
636	Iquitos	Rumococha	5.28e-05	9.26e-05	2.62e-05	2.98e-05	0.000142746	5.1e-05	6.6e-05	0.000449681	5.71e-05	0.000505035	8.5e-05	8.59e-05	10	1	3	8	0	38	1	4	1	0	0	0
637	Iquitos	Rumococha	0.000105815	4.9e-05	4.68e-05	4.21e-05	0.000315278	0.00011838	0.000735641	4.15e-05	5.82e-05	0.000272533	2.62e-05	5.62e-05	6	0	3	8	0	36.2	0	4	1	0	0	0
638	Iquitos	Rumococha	5.64e-05	0.000198265	0.0105242	2.32e-05	0.000405608	0.000135002	0.00282804	0.000707926	0.00010242	0.000544794	7.38e-05	0.000919618	3	1	2	8	1	36	0	1	0	1	1	1
639	Iquitos	Rumococha	0.000169071	4.44e-05	7.85e-05	7.25e-05	0.000450994	0.000216701	0.00679625	4.6e-05	8.5e-05	0.000353627	6.26e-05	9.37e-05	5	1	2	8	1	36.3	0	1	0	0	0	0
640	Iquitos	Rumococha	0.00317442	0.000250367	0.000339218	0.000119446	0.000570761	0.00256609	0.00628743	8.53e-05	0.000411754	0.000628387	5.02e-05	0.000103258	38	0	1	5	1	36.7	0	1	0	0	0	0
641	Iquitos	Rumococha	0.000222093	0.0131024	0.0190186	6.66e-05	0.000547879	0.000393325	0.02	0.02	0.00242424	0.0143228	0.0114335	0.02	20	1	6	1	0	39.8	1	1	1	1	0	2
642	Iquitos	Rumococha	2.29e-05	2.48e-05	0.00121527	1.95e-05	5.13e-05	6.94e-05	0.00271779	2.61e-05	2.3e-05	0.000256681	0.000117398	0.000262856	20	0	4	7	0	36.6	0	1	1	0	0	0
643	Iquitos	Rumococha	0.00143778	0.00031403	0.000684174	0.00101841	0.000542164	0.00441239	0.0103564	0.00153622	0.000775713	0.00149891	0.00166469	0.000373688	44	0	5	7	0	36	0	1	1	0	0	0
644	Iquitos	Rumococha	4.75e-05	0.000253736	0.000531771	2.36e-05	0.00015372	0.000111277	0.000342446	0.000235136	0.000191112	0.00183649	5.37e-05	0.000480961	17	1	5	8	0	36.3	0	1	1	0	0	1
645	Iquitos	Rumococha	4.06e-05	0.000696918	0.000111876	1.97e-05	0.000112754	0.000100896	0.00350554	8.91e-05	0.000137133	0.00182988	3.84e-05	0.000130364	13	1	5	8	0	36	0	1	1	0	0	0
646	Iquitos	Rumococha	0.0071139	0.00108774	0.00567053	7.89e-05	0.00288238	0.00939739	0.02	0.0020304	0.00410293	0.00866333	0.00142146	0.000306883	14	0	5	8	0	36.7	0	1	1	0	0	2
647	Iquitos	Rumococha	5.46e-05	9.84e-05	0.000293055	1.95e-05	7.24e-05	4.66e-05	0.00745883	0.000114866	0.00042613	0.000458495	2.72e-05	0.000401782	7	0	3	8	0	36	0	1	1	0	0	0
648	Iquitos	Rumococha	0.000311524	0.0013338	0.000426311	6.37e-05	0.000720274	0.00148497	0.00420697	0.000542915	0.000619206	0.0147084	0.00425141	0.000622354	11	1	1	10	0	36	0	1	1	0	0	0
649	Iquitos	Rumococha	9.5e-05	0.000219419	0.000137711	5.3e-05	0.000287188	0.000346491	0.000597592	0.000269482	0.000130571	0.00158628	9.56e-05	0.000653789	3	1	2	8	0	36	0	1	0	0	0	0
650	Iquitos	Rumococha	2.91e-05	0.00035221	0.000235308	1.95e-05	3.57e-05	8.66e-05	0.00538772	0.000416342	0.000347272	0.00172652	0.0001074	0.000606666	69	0	1	7	0	36	0	1	0	0	0	0
651	Iquitos	Rumococha	5.64e-05	3.79e-05	0.000374247	6.2e-05	0.000148229	4.76e-05	0.000534981	0.000159028	4.86e-05	0.0165343	3.16e-05	0.00011809	3	0	2	8	0	36	0	1	0	0	0	1
652	Iquitos	Rumococha	0.0143103	0.0150732	0.00705385	0.02	0.016409	0.02	0.02	0.000643465	0.000508875	0.0129483	0.0149677	0.00177304	49	1	3	5	0	36	0	1	1	0	0	0
653	Iquitos	Rumococha	0.0158177	0.00257892	0.0190925	0.02	0.000496514	0.0169283	0.02	0.000714171	0.000925398	0.00299179	0.000990256	0.00789872	42	0	1	7	0	37	0	1	1	0	0	2
654	Iquitos	Rumococha	0.00128582	0.000130937	4.85e-05	0.000866891	0.00451413	0.00395897	0.00178018	8.67e-05	0.00010672	0.000580044	0.00167088	9.37e-05	14	1	3	8	0	36	0	1	1	0	0	0
655	Iquitos	Rumococha	0.0017583	0.000539793	0.00476301	0.000564743	0.000181282	0.0026752	0.0122394	0.0014436	0.000468327	0.00342513	0.000513096	0.00153747	10	0	3	8	0	37	0	1	1	0	0	0
656	Iquitos	Rumococha	0.00212662	0.00010496	0.000191361	0.00421303	9.92e-05	0.00145099	0.000990965	0.000150963	6.47e-05	0.00198231	0.00018085	0.000118965	16	0	3	7	0	37	0	1	1	0	0	1
657	Iquitos	Rumococha	0.00412748	0.000757104	0.00200816	0.0014375	0.00121341	0.00599062	0.0140414	0.00129056	0.000752671	0.00285092	0.000157041	0.000531275	12	0	5	8	0	36.3	0	1	1	0	0	0
658	Iquitos	Rumococha	0.00465013	7.16e-05	0.00179291	0.00166979	0.000101928	0.00581391	0.000191873	0.00454059	9.17e-05	0.00098156	0.000129677	9.37e-05	41	1	3	1	0	36.1	0	4	0	0	0	0
659	Iquitos	Rumococha	0.02	0.000769421	0.0164556	0.02	0.00015372	0.0170874	0.0177476	0.0142491	0.00129955	0.02	0.000715642	0.00128001	38	0	1	7	0	36.3	0	4	0	0	0	2
660	Iquitos	Rumococha	0.00744529	0.00295299	0.00173331	0.000641095	0.000542164	0.02	0.02	0.02	0.00116942	0.0115545	0.00272977	0.00263825	12	1	5	8	0	36	0	4	0	0	0	2
661	Iquitos	Rumococha	9.79e-05	0.000125696	5.11e-05	2.61e-05	0.000134538	0.000629787	0.00497683	8.05e-05	0.000103136	0.000290616	2.49e-05	0.000194064	10	0	3	8	0	36	0	4	0	0	0	0
662	Iquitos	Rumococha	0.0113979	0.00301013	0.0038709	0.00426557	0.00346903	0.02	0.02	0.00998024	0.00200481	0.0013225	0.00452794	0.000440855	7	1	3	8	0	36.3	0	4	0	1	2	2
663	Iquitos	Rumococha	0.02	0.00408173	0.00277086	0.02	0.02	0.02	0.02	0.02	0.02	0.02	0.00305958	0.0006039	40	0	4	7	0	36.3	0	4	0	0	0	0
664	Iquitos	Rumococha	0.00173236	0.000691927	0.00241983	0.00653669	0.000315278	0.00441742	0.000276364	0.000189753	7.34e-05	0.000540382	0.00077617	0.000592841	7	0	3	8	0	36.2	0	4	0	0	0	2
665	Iquitos	Rumococha	3.22e-05	2.99e-05	1.95e-05	1.95e-05	9.11e-05	0.000143317	0.000999697	0.000155172	6.02e-05	0.000187336	2.49e-05	0.000837117	25	0	5	7	0	37	0	1	0	0	0	0
666	Iquitos	Rumococha	0.0118198	0.000142033	0.00135586	0.00369603	0.000229	0.0021997	0.00870696	0.000907312	0.000143039	0.000555138	0.000393427	0.00113775	32	0	6	7	0	36.8	0	1	1	0	0	2
667	Iquitos	Rumococha	0.000107094	9.58e-05	0.000606561	5e-05	0.000259893	8.11e-05	0.00361625	0.00109115	0.000151153	0.000497866	3.81e-05	0.000182259	8	1	3	8	0	36.3	0	1	1	0	0	0
668	Iquitos	Rumococha	9.32e-05	3.62e-05	2.76e-05	4.08e-05	0.000239295	5.22e-05	4.25e-05	3.16e-05	6.56e-05	0.000487705	2.35e-05	4.9e-05	1	1	1	10	0	36.4	0	1	1	0	0	0
669	Iquitos	Rumococha	0.00143539	0.00102615	0.000543343	0.00207601	6.63e-05	0.006915	0.00765283	0.000464079	0.000129841	0.000691375	8.26e-05	7.35e-05	34	1	6	1	0	36.1	0	1	1	0	0	2
670	Iquitos	Rumococha	0.00498409	0.000962175	0.00348412	0.000906488	0.000722917	0.00504898	0.00373842	0.00071396	0.000941268	0.02	0.00256969	0.000245681	64	1	3	1	0	35.9	0	1	1	NA	0	0
671	Iquitos	Rumococha	0.02	0.000527829	0.02	0.02	0.000136701	0.00152337	0.02	0.000940687	0.000326804	0.0137504	0.000742534	0.000526284	65	0	1	7	0	35.8	0	1	1	0	0	2
672	Iquitos	Rumococha	2.83e-05	2.37e-05	3.84e-05	1.95e-05	4.67e-05	1.95e-05	0.00154802	3.87e-05	2.84e-05	0.000357359	2.15e-05	0.000177349	25	0	6	7	0	36.1	0	1	1	0	0	0
673	Iquitos	Rumococha	0.000583429	8.83e-05	5.5e-05	3.93e-05	0.000152012	0.00177235	0.00524517	5.26e-05	6.43e-05	0.00171954	6.12e-05	0.000532144	14	1	5	8	0	35.8	0	1	1	0	0	0
674	Iquitos	Rumococha	2.57e-05	5.08e-05	5.28e-05	1.95e-05	2.76e-05	2.01e-05	2.21e-05	1.97e-05	2.44e-05	0.00166943	1.95e-05	3.94e-05	23	0	6	7	0	36.1	0	1	1	0	0	0
675	Iquitos	Rumococha	5.02e-05	2.5e-05	0.000101263	2.41e-05	0.000116371	0.000119259	0.00166109	4.12e-05	4.7e-05	0.000954729	2.9e-05	0.000130492	31	1	6	1	0	36.4	0	1	0	1	2	2
676	Iquitos	Rumococha	0.000166606	0.000131761	9.18e-05	7.4e-05	0.000347472	0.000145744	0.00136015	0.000223876	0.000128991	0.000724257	5.17e-05	0.000486371	29	0	5	7	0	36.1	0	1	0	0	0	0
677	Iquitos	Rumococha	0.00135365	5.01e-05	5.5e-05	0.000256273	7.12e-05	0.00108842	0.00101576	5.89e-05	4.05e-05	0.000818973	3.03e-05	7.1e-05	11	1	3	8	0	36.3	0	1	0	0	0	2
678	Iquitos	Rumococha	5.02e-05	2.29e-05	2.6e-05	1.95e-05	0.000111307	2.94e-05	9.31e-05	4.38e-05	4.38e-05	0.000581918	3.52e-05	6.12e-05	3	0	1	10	0	36.1	0	1	0	0	0	0
679	Iquitos	Rumococha	0.000130612	5.85e-05	7.18e-05	7.52e-05	0.000373224	5.98e-05	0.000144408	5.13e-05	0.000134093	0.000822224	0.000112612	9.83e-05	2	1	1	10	0	36.3	0	1	0	0	0	0
680	Iquitos	Rumococha	3.49e-05	5.97e-05	1.95e-05	1.95e-05	5.64e-05	2.43e-05	6.06e-05	1.95e-05	2.76e-05	7.71e-05	1.95e-05	0.000797674	38	1	6	9	0	36.8	0	2	1	0	0	0
681	Iquitos	Rumococha	3.76e-05	5.17e-05	0.000114628	1.95e-05	6.13e-05	5.44e-05	0.000995777	4.53e-05	3.6e-05	0.00020178	0.000145913	0.00107033	27	0	6	7	0	35.9	0	2	1	0	0	0
682	Iquitos	Rumococha	0.00346281	0.000490561	0.000784954	0.00224868	0.000205854	0.00302553	0.000696417	0.00012823	0.000212358	0.00119092	8.04e-05	0.000199409	63	1	3	11	0	35.5	0	2	1	0	0	0
683	Iquitos	Rumococha	5.31e-05	0.000283733	2.44e-05	2.12e-05	5.89e-05	4.58e-05	0.00508622	2.91e-05	3.4e-05	0.00114011	2.35e-05	6.61e-05	10	0	3	8	0	36.7	0	2	1	0	0	0
684	Iquitos	Rumococha	3.49e-05	2.39e-05	1.98e-05	1.95e-05	7.12e-05	1.95e-05	0.000674479	4.38e-05	3.4e-05	0.0016381	5.9e-05	0.000135441	7	0	3	8	0	36.1	0	2	1	0	0	0
685	Iquitos	Rumococha	8.11e-05	4.68e-05	4.27e-05	4.4e-05	0.000223855	0.00013928	6e-05	3.31e-05	9.44e-05	0.000450295	3.81e-05	6.12e-05	2	1	2	8	0	35.9	0	2	1	0	0	0
686	Iquitos	Rumococha	3.76e-05	5.99e-05	8.38e-05	1.95e-05	0.00013925	3.03e-05	0.00227439	0.000282589	0.000125595	0.000440049	4.45e-05	0.000108192	48	1	4	11	0	36.4	0	2	0	0	0	0
687	Iquitos	Rumococha	5.02e-05	6.51e-05	0.000108406	2.41e-05	0.000136701	9.34e-05	0.00456567	4.17e-05	0.000156287	0.00567384	3.03e-05	0.000222595	45	0	3	7	0	36.5	0	2	0	0	0	0
688	Iquitos	Rumococha	4.67e-05	0.000125416	4.62e-05	1.95e-05	0.000131609	0.000128032	0.00287003	0.000167654	0.000130691	0.000575233	6.34e-05	0.000414422	26	0	3	7	0	36.7	0	2	0	0	0	0
689	Iquitos	Rumococha	2.44e-05	0.000531015	0.000109839	1.95e-05	2.76e-05	3.96e-05	0.000151806	1.95e-05	2.44e-05	0.000106855	1.95e-05	0.000160129	24	0	4	7	0	35.5	0	2	0	0	0	0
690	Iquitos	Rumococha	3.49e-05	0.000359969	6.13e-05	1.95e-05	0.000116371	3.73e-05	0.00733027	0.000102928	0.000374298	0.00170075	0.000121666	6.86e-05	9	0	3	8	0	36.3	0	2	0	0	0	0
691	Iquitos	Rumococha	3.36e-05	5.08e-05	0.000105067	1.95e-05	6.13e-05	1.95e-05	2.7e-05	2.72e-05	3.24e-05	0.000180093	1.95e-05	9.33e-05	6	1	3	8	0	36.1	0	2	0	0	0	0
692	Iquitos	Rumococha	4.32e-05	0.000320179	3.21e-05	1.95e-05	0.000101207	5.08e-05	0.00303786	4.79e-05	3.64e-05	0.000172836	4.66e-05	0.000152733	2	0	1	10	0	36.1	0	2	0	0	0	0
693	Iquitos	Rumococha	4.74e-05	2.26e-05	2.21e-05	1.98e-05	0.000101207	2.28e-05	3.98e-05	1.95e-05	3.48e-05	0.000230506	2.55e-05	4.66e-05	7	1	3	8	0	35.9	0	2	0	0	0	0
694	Iquitos	Rumococha	0.000114884	0.000142033	6.22e-05	5.86e-05	0.000319138	4.87e-05	4.63e-05	3.82e-05	8.35e-05	0.000304953	5.39e-05	0.000169975	3	0	1	10	0	36.3	0	2	0	0	0	0
695	Iquitos	Rumococha	0.00161482	0.000232801	0.00361204	0.00336306	0.000424706	0.00355759	0.00234076	0.00114978	0.000463346	0.00450029	0.00167428	0.000580112	42	0	4	7	0	37	0	1	1	0	0	0
696	Iquitos	Rumococha	8.64e-05	0.000130296	3.42e-05	3.31e-05	0.000121443	0.00275974	0.00275139	4.82e-05	0.000103606	0.000322489	2.49e-05	0.000134204	12	0	3	8	0	36	0	1	1	0	0	0
697	Iquitos	Rumococha	4.04e-05	0.00154204	1.95e-05	1.95e-05	7.37e-05	1.95e-05	0.000931628	7.39e-05	4.5e-05	0.0020137	1.95e-05	0.000123064	10	1	3	8	0	35.9	0	1	1	0	0	0
698	Iquitos	Rumococha	6.17e-05	0.000346414	2.92e-05	2.78e-05	0.000167362	2.84e-05	0.00384308	6.9e-05	6.51e-05	0.00043663	0.000247036	0.000168746	8	0	3	8	0	36.7	0	1	1	0	0	0
699	Iquitos	Rumococha	4.32e-05	4.08e-05	3.34e-05	1.95e-05	9.11e-05	1.95e-05	0.000959543	3.01e-05	3.52e-05	0.00114011	9.5e-05	4.17e-05	4	1	1	10	0	36.9	0	1	1	0	0	0
700	Iquitos	Rumococha	0.000203264	0.000346669	0.00012329	0.000130039	0.000810372	0.000352749	0.0123588	9.3e-05	0.000180342	0.0004195	0.000120911	0.000211624	20	1	6	11	0	37	0	4	1	0	0	0
701	Iquitos	Rumococha	4.18e-05	5.9e-05	9.65e-05	1.95e-05	0.000101207	3.1e-05	0.00299747	3.71e-05	0.000346461	0.000460522	1.95e-05	8.84e-05	26	1	6	10	0	35.9	0	4	1	0	0	0
702	Iquitos	Rumococha	2.57e-05	0.000377158	0.000193542	1.95e-05	5.89e-05	1.95e-05	0.000699462	2.91e-05	0.000202813	0.000150979	3.24e-05	5.14e-05	11	0	5	8	0	36.3	0	4	1	0	0	0
703	Iquitos	Rumococha	7.65e-05	0.000239046	0.000166755	1.95e-05	7.62e-05	3.07e-05	0.00411153	0.000148534	7.05e-05	0.00280255	0.000103583	8.84e-05	45	0	8	7	0	36.4	0	2	1	0	0	0
704	Iquitos	Rumococha	3.22e-05	0.000105966	3.84e-05	1.95e-05	7.37e-05	1.95e-05	0.000120614	3.94e-05	8.76e-05	0.000701252	5.03e-05	8.34e-05	16	1	9	8	0	36.3	0	2	1	0	0	0
705	Iquitos	Rumococha	0.00548902	0.00565624	0.0114548	0.00011996	0.000681787	0.0107046	0.02	0.00339375	0.00695452	0.00457699	0.00126175	0.000222595	4	0	2	8	0	36.3	0	2	1	1	2	2
706	Iquitos	Rumococha	0.00100093	0.000186337	3.21e-05	0.000111242	0.000121443	0.00126263	0.00327424	0.000121433	0.000316116	0.00940605	5.13e-05	0.000147797	44	1	8	5	0	36.4	0	2	1	0	0	0
707	Iquitos	Rumococha	0.00677638	0.000273153	0.00184353	0.00322504	0.000162241	0.00205851	0.0172749	0.000184343	7.1e-05	0.00145607	0.00205906	7.85e-05	55	0	5	7	0	39.3	1	3	1	1	2	2
708	Iquitos	Rumococha	0.0017239	0.000232053	0.00101823	0.00282767	0.000223855	0.00168874	0.000510072	0.000294324	6.1e-05	0.000350406	7.08e-05	0.000135441	31	0	5	7	0	36.8	0	3	1	0	0	0
709	Iquitos	Rumococha	0.0127836	0.0011428	0.012414	0.0192789	0.0001418	0.00952808	0.00104083	0.00198625	0.000230643	0.000568541	0.000310174	0.000384782	48	1	5	5	0	35.6	0	3	1	0	0	0
710	Iquitos	Rumococha	0.000460162	0.000121273	2.52e-05	0.000557563	8.11e-05	0.00208974	0.000662703	0.000110184	3.93e-05	0.000106855	2.02e-05	5.63e-05	33	1	8	11	0	35.9	0	3	1	0	0	0
711	Iquitos	Rumococha	4.6e-05	3.53e-05	0.000116068	1.95e-05	9.11e-05	2.78e-05	0.00748466	4.48e-05	0.000239378	0.000172836	2.08e-05	6.61e-05	10	1	3	8	0	36.1	0	3	1	0	0	0
712	Iquitos	Rumococha	0.000234629	0.000137139	6.86e-05	0.00106262	0.000527582	0.00152654	0.000295808	0.000105713	0.000144319	0.000280284	6.05e-05	0.000218941	2	0	1	10	0	36.2	0	3	1	0	0	0
713	Iquitos	Rumococha	0.000136954	8.91e-05	8.71e-05	0.000598549	0.000301106	0.000884482	0.000197858	7.44e-05	8.68e-05	0.000190952	5.24e-05	0.000150265	68	0	5	7	0	35.6	0	4	1	0	0	0
714	Iquitos	Rumococha	0.015381	7.28e-05	0.000901135	0.00348209	0.000681787	0.00487154	0.00385648	0.000801748	0.000828934	0.02	0.000417819	0.000365758	70	1	3	5	0	36.1	0	4	1	0	0	0
715	Iquitos	Rumococha	3.9e-05	0.00011106	2.28e-05	1.95e-05	7.62e-05	2.56e-05	0.00204937	5.73e-05	4.54e-05	0.000720974	1.95e-05	7.35e-05	12	0	3	8	0	35.7	0	4	1	0	0	0
716	Iquitos	Rumococha	5.16e-05	0.000517756	7.69e-05	2.41e-05	0.000116371	6.38e-05	0.00137788	7.76e-05	6.1e-05	0.000916092	3.24e-05	6.61e-05	8	1	3	8	0	36.4	0	4	1	0	0	0
717	Iquitos	Rumococha	0.00208558	0.0029367	0.00027783	0.00203363	0.000113838	0.000833517	0.00164069	0.000132496	0.000469767	0.000857917	0.000916957	0.000582448	57	0	6	7	0	35.5	0	4	1	0	0	0
718	Iquitos	Rumococha	3.36e-05	2.68e-05	1.95e-05	1.95e-05	5.64e-05	1.95e-05	1.95e-05	6.05e-05	3.72e-05	0.000136334	3.42e-05	4.9e-05	4	1	2	8	0	35.9	0	3	1	0	0	0
719	Iquitos	Rumococha	3.63e-05	3.28e-05	2.92e-05	2.12e-05	8.11e-05	5.01e-05	6.56e-05	2.67e-05	4.09e-05	0.00154088	2.28e-05	4.9e-05	35	0	4	7	0	36.9	0	2	1	0	0	0
720	Iquitos	Rumococha	3.76e-05	5.85e-05	2.05e-05	1.95e-05	8.11e-05	2.59e-05	3.13e-05	2.23e-05	3.48e-05	0.000143664	2.66e-05	4.05e-05	24	0	5	11	0	37	0	2	1	0	0	0
721	Iquitos	Rumococha	3.09e-05	1.95e-05	1.95e-05	1.95e-05	4.67e-05	1.95e-05	0.00540263	0.000861835	2.44e-05	0.0004195	1.95e-05	8.59e-05	23	0	6	11	0	37.1	0	2	1	0	0	0
722	Iquitos	Rumococha	8.41e-05	0.00241969	0.00749924	3.31e-05	0.000200715	0.000209075	0.0127446	0.00212311	0.00042499	0.0145091	0.00117716	0.00289542	6	1	3	8	0	36.8	0	2	1	0	0	0
723	Iquitos	Rumococha	4.25e-05	1.95e-05	3.01e-05	1.95e-05	8.36e-05	6.02e-05	0.00263332	1.95e-05	4.38e-05	0.000766828	0.00015656	0.000135441	3	0	1	10	0	36.4	0	2	1	0	0	0
724	Iquitos	Rumococha	4.53e-05	0.000274663	5.68e-05	1.95e-05	9.11e-05	2.78e-05	0.00572302	0.00108813	0.00020368	0.00402791	2.69e-05	0.000206742	27	0	6	7	0	36.9	0	2	1	0	0	0
725	Iquitos	Rumococha	5.16e-05	6.23e-05	0.000617328	2.05e-05	0.000111307	9.45e-05	0.00101433	9.43e-05	5.94e-05	0.000322489	0.000209321	0.000190841	19	0	5	7	0	35.9	0	2	1	0	0	0
726	Iquitos	Rumococha	4.74e-05	3.35e-05	2.68e-05	2.12e-05	0.000136701	1.95e-05	0.00182389	3.94e-05	4.7e-05	0.000294398	2.49e-05	7.35e-05	6	0	3	8	0	36.1	0	2	1	0	0	0
727	Iquitos	Rumococha	7.06e-05	9.34e-05	2.76e-05	2.05e-05	5.64e-05	0.000226627	0.000763797	2.38e-05	3.44e-05	0.000172836	3.17e-05	7.85e-05	53	0	5	7	0	36.1	0	2	1	0	0	0
728	Iquitos	Rumococha	3.63e-05	3.04e-05	4.88e-05	1.95e-05	9.62e-05	1.95e-05	0.00137297	3.16e-05	3.68e-05	0.000311976	2.55e-05	0.000353845	38	1	6	11	0	36.3	0	2	1	0	0	0
729	Iquitos	Rumococha	4.46e-05	3.44e-05	0.000620022	1.95e-05	5.15e-05	1.95e-05	0.00130423	0.00069159	2.56e-05	0.000187336	2.08e-05	5.14e-05	12	0	5	8	0	36.4	0	2	1	0	0	0
730	Iquitos	Rumococha	2.96e-05	1.95e-05	1.95e-05	1.95e-05	4.19e-05	4.69e-05	0.00275049	1.95e-05	2.84e-05	0.000106855	1.95e-05	0.00348413	33	0	5	11	0	36.5	0	2	1	0	0	0
731	Iquitos	Rumococha	2.44e-05	0.000171028	2.68e-05	1.95e-05	3.23e-05	2.28e-05	0.0011604	0.000494402	7.84e-05	0.00483195	4.23e-05	0.000719881	16	1	6	8	0	36.4	0	2	1	0	0	0
732	Iquitos	Rumococha	3.09e-05	5.95e-05	3.67e-05	1.95e-05	6.13e-05	2.9e-05	3.93e-05	0.000338658	6.43e-05	0.000494481	8.86e-05	0.00360774	27	0	6	7	0	36.3	0	2	0	0	0	0
733	Iquitos	Rumococha	4.46e-05	6.75e-05	2.36e-05	2.27e-05	9.62e-05	3.96e-05	0.00363619	2.09e-05	3.24e-05	0.000194565	1.95e-05	3.94e-05	50	0	8	7	0	36.4	0	2	1	0	0	0
734	Iquitos	Rumococha	2.7e-05	1.95e-05	1.95e-05	1.95e-05	4.19e-05	1.95e-05	2.29e-05	5.97e-05	3e-05	9.94e-05	1.95e-05	3.58e-05	14	0	5	8	0	36	0	2	1	0	0	0
735	Iquitos	Rumococha	4.88e-05	0.000671216	0.0019308	1.95e-05	8.61e-05	3.1e-05	0.00464019	0.000105992	7.34e-05	0.000740653	0.000103583	7.1e-05	38	0	8	7	0	35.9	0	2	0	0	0	0
736	Iquitos	Rumococha	7.43e-05	3.04e-05	0.000151508	3.23e-05	0.000152012	2.9e-05	0.0010265	0.000409095	6.02e-05	0.000385072	3.74e-05	0.000137914	9	1	3	8	0	37.3	0	2	0	0	0	0
737	Iquitos	Rumococha	6.39e-05	0.000173494	8.48e-05	2.63e-05	0.000157124	4.07e-05	0.0101874	0.000171446	7.59e-05	0.00197302	0.000232389	0.000657077	47	0	6	7	0	36.4	0	2	0	0	0	0
738	Iquitos	Rumococha	0.000157739	0.000219837	0.000217062	2.97e-05	9.62e-05	0.000283244	0.00156507	5.63e-05	9.77e-05	0.00108917	2.62e-05	0.000566086	41	1	5	11	0	36.5	0	2	0	0	0	0
739	Iquitos	Rumococha	3.97e-05	3.8e-05	8.9e-05	1.95e-05	7.12e-05	2.53e-05	0.0013046	5.26e-05	3.81e-05	0.000165565	4.38e-05	6.61e-05	18	1	6	10	0	36.3	0	2	0	0	0	0
740	Iquitos	Rumococha	3.63e-05	4.17e-05	4.79e-05	1.95e-05	7.12e-05	1.95e-05	0.00335125	1.95e-05	3.48e-05	8.46e-05	1.95e-05	0.000627954	28	0	6	7	0	36.6	0	2	0	0	0	0
741	Iquitos	Rumococha	6.76e-05	0.000352292	0.00111055	1.95e-05	6.13e-05	5.58e-05	0.02	0.00271208	0.00201891	0.00358543	0.000179445	0.000488723	33	1	5	1	0	36.6	0	2	1	0	0	0
742	Iquitos	Rumococha	6.76e-05	4.91e-05	0.00020003	4e-05	0.00034232	0.00090347	0.0047333	4.3e-05	7.43e-05	0.00500097	0.000524898	6.37e-05	37	0	5	7	0	36.3	0	2	1	0	0	0
743	Iquitos	Rumococha	8.56e-05	0.02	0.02	3.69e-05	0.000414412	0.000136057	0.02	0.02	0.02	0.0142965	0.000193217	0.00029879	24	0	6	10	0	36.8	0	2	1	0	0	0
744	Iquitos	Rumococha	2.7e-05	0.000251559	0.000106497	1.95e-05	5.15e-05	1.95e-05	0.0010394	4.61e-05	9.02e-05	0.000426359	0.00092785	4.42e-05	20	0	6	7	0	36.9	0	2	0	0	0	0
745	Iquitos	Rumococha	4.6e-05	2.2e-05	0.000235695	2.3e-05	0.000106252	4.72e-05	0.00593486	2.91e-05	4.29e-05	0.000237655	0.000808391	0.000147797	49	1	10	11	0	36.4	0	2	1	0	0	0
746	Iquitos	Rumococha	3.22e-05	3.26e-05	5.06e-05	1.95e-05	6.13e-05	1.95e-05	0.000178324	3.97e-05	3.24e-05	0.00161302	2.83e-05	5.39e-05	8	1	3	8	0	36.3	0	2	1	0	0	0
747	Iquitos	Rumococha	6.32e-05	2.95e-05	3.09e-05	3.69e-05	0.000172485	2.78e-05	0.00018282	2.72e-05	5.89e-05	0.00020178	4.74e-05	0.000108192	5	1	2	8	0	36.4	0	2	1	0	0	0
748	Iquitos	Rumococha	2.53e-05	0.000371902	1.95e-05	1.95e-05	6.38e-05	3.83e-05	0.000171296	0.000143994	1.95e-05	0.000115468	1.95e-05	0.000193677	18	0	5	7	0	36.8	0	2	0	0	0	0
749	Iquitos	Rumococha	0.00244719	0.00807172	0.02	0.00587776	0.00601162	0.02	0.02	0.0124673	0.00391721	0.02	0.0135952	0.00426786	44	0	3	7	0	36.2	0	2	0	0	0	0
750	Iquitos	Rumococha	5.85e-05	0.02	0.02	0.000178128	0.00368068	5.91e-05	0.02	0.02	0.0124127	0.02	0.00832465	0.000436326	10	1	3	8	0	36.3	0	2	0	0	0	0
751	Iquitos	Rumococha	0.00114964	0.00039392	0.000271883	0.00111519	0.000126594	0.00129751	0.000386615	9.93e-05	9.73e-05	0.0037611	0.000662352	0.000488673	7	1	3	8	0	36.6	0	2	0	0	0	0
752	Iquitos	Rumococha	5.72e-05	7.51e-05	2.56e-05	2.3e-05	0.000234875	3.42e-05	0.00453637	0.000824707	0.000632725	0.000941517	9.57e-05	0.000424798	20	1	3	1	0	37.2	0	2	0	0	0	0
753	Iquitos	Rumococha	4.27e-05	7.6e-05	4.88e-05	1.95e-05	0.000122328	9.62e-05	0.000518698	3.74e-05	6.62e-05	0.00106645	2.07e-05	8.48e-05	12	0	3	8	0	36.3	0	2	0	0	0	0
754	Iquitos	Rumococha	0.000817563	9.03e-05	0.000199695	0.000154807	0.000507806	0.000806269	0.00506255	0.001608	0.000655556	0.000728933	0.000363432	0.000108242	17	0	6	7	0	36.8	0	2	0	0	0	0
755	Iquitos	Rumococha	2.98e-05	0.000143874	1.95e-05	1.95e-05	5.98e-05	4.31e-05	0.00707055	1.95e-05	3.97e-05	0.000309402	2.01e-05	0.000210706	19	0	5	1	0	37	0	2	0	0	0	0
756	Iquitos	Rumococha	2.98e-05	5.41e-05	0.000245103	1.95e-05	5.58e-05	2.38e-05	0.00171253	8.59e-05	2.96e-05	0.00237784	2.96e-05	0.000223461	27	0	5	7	0	36.4	0	2	1	0	0	0
757	Iquitos	Rumococha	7.53e-05	2.97e-05	4.56e-05	3.26e-05	0.000186947	3.36e-05	8.99e-05	3.74e-05	4.48e-05	0.000181561	0.000106029	7.63e-05	9	1	3	8	0	36.3	0	2	1	0	0	0
758	Iquitos	Rumococha	4.27e-05	2.56e-05	2.2e-05	1.95e-05	0.000101138	1.95e-05	0.000579529	1.95e-05	2.33e-05	0.000612069	3.27e-05	7.42e-05	4	0	2	8	0	36.3	0	2	1	0	0	0
759	Iquitos	Rumococha	0.000155368	9.03e-05	3.24e-05	0.000147762	8.65e-05	0.000477378	0.00017776	9.57e-05	0.000118185	0.00115687	8.58e-05	0.000174489	82	1	3	10	0	35.9	0	2	0	0	0	0
760	Iquitos	Rumococha	2.53e-05	4.43e-05	1.95e-05	1.95e-05	7.61e-05	5.2e-05	0.000604985	1.95e-05	5.49e-05	0.000115468	1.95e-05	0.00198542	72	0	3	7	0	35.5	0	2	0	0	0	0
761	Iquitos	Rumococha	3.44e-05	7.06e-05	1.95e-05	1.95e-05	9.27e-05	0.000111257	0.00406399	1.95e-05	4.82e-05	0.000426691	2.36e-05	8.48e-05	23	0	5	7	0	36.2	0	2	0	0	0	0
762	Iquitos	Rumococha	0.000694171	0.000441809	0.000132329	0.00122436	0.000243618	0.00180761	0.000172014	4.32e-05	7.12e-05	0.00111735	0.00012962	0.000106106	63	1	3	10	0	36.7	0	2	0	0	0	0
763	Iquitos	Rumococha	0.0009592	0.000189134	3.09e-05	0.00295448	0.000111702	0.00221411	0.000529556	4.47e-05	0.000108478	0.000265242	5.39e-05	0.000189416	2	0	1	10	0	36.1	0	2	0	0	0	0
764	Iquitos	Rumococha	5.79e-05	4.47e-05	3.16e-05	2.55e-05	0.000199987	2.84e-05	0.00222533	4.66e-05	5.98e-05	0.000331274	2.84e-05	8.27e-05	32	0	6	7	0	36.4	0	3	0	0	0	0
765	Iquitos	Rumococha	0.000115161	7.14e-05	4.24e-05	6.36e-05	0.000309375	5.97e-05	0.000349395	4.57e-05	8.65e-05	0.000615013	3.73e-05	9.97e-05	2	1	1	10	0	35.7	0	3	0	0	0	0
766	Iquitos	Rumococha	4.15e-05	0.000125578	3.09e-05	1.95e-05	0.000101138	7.67e-05	0.00384652	6.21e-05	5.6e-05	0.000226909	1.95e-05	3.27e-05	30	0	5	7	0	36.4	0	3	1	0	0	0
767	Iquitos	Rumococha	2.42e-05	1.95e-05	1.95e-05	1.95e-05	4.78e-05	1.95e-05	8.31e-05	5.56e-05	1.95e-05	0.00644655	1.95e-05	2.88e-05	4	1	2	8	0	36.1	0	3	1	0	0	0
768	Iquitos	Rumococha	2.09e-05	0.00017251	1.95e-05	1.95e-05	4.78e-05	2.43e-05	0.000501686	4.89e-05	2.75e-05	0.000226909	1.95e-05	4.59e-05	23	0	5	7	0	36.1	0	2	0	0	0	0
769	Iquitos	Rumococha	3.79e-05	0.000722135	7.9e-05	2.37e-05	0.00015449	0.000170619	0.00310521	9.05e-05	0.00013182	0.00363215	0.000119591	7.21e-05	69	0	4	6	0	35.8	0	2	1	0	0	0
770	Iquitos	Rumococha	0.000243172	0.000166391	4.01e-05	3.01e-05	0.000165283	0.000237223	0.02	0.000550772	0.000202968	0.0020639	0.000320224	0.000197937	71	0	3	7	0	35.8	0	2	1	0	0	0
771	Iquitos	Rumococha	0.00851913	0.000329882	0.00525906	0.0127274	0.000252368	0.0107745	0.00270106	0.00138835	0.000347754	0.00306602	0.000266398	0.00101649	43	0	5	6	0	35.7	0	3	0	0	0	0
772	Iquitos	Rumococha	0.000137473	0.000525845	0.000177125	0.000100528	0.000598659	7.88e-05	0.00106821	0.000330705	0.000251413	0.0019138	0.000180941	0.000136035	14	1	5	8	0	36	0	3	0	0	0	0
773	Iquitos	Rumococha	6.59e-05	2.4e-05	3.62e-05	3.63e-05	0.000208695	2.84e-05	3.97e-05	1.95e-05	3.53e-05	0.000303128	2.6e-05	4.49e-05	2	1	1	10	0	36.3	0	3	0	0	0	0
774	Iquitos	Rumococha	3.21e-05	2.19e-05	2.49e-05	1.95e-05	7.2e-05	1.95e-05	9.64e-05	0.000149013	2.12e-05	0.000921558	1.95e-05	4.08e-05	26	1	8	10	0	36.8	0	2	0	0	0	0
775	Iquitos	Rumococha	2.53e-05	0.000293804	7.16e-05	1.95e-05	7.2e-05	3.31e-05	0.000428191	8.49e-05	6.21e-05	0.000230121	1.95e-05	0.000301799	24	0	7	8	0	36.8	0	2	0	0	0	0
776	Iquitos	Rumococha	5.6e-05	0.000255895	7.03e-05	2.23e-05	0.00014373	0.000118809	6.2e-05	0.000285226	0.000122076	0.000682392	6.08e-05	0.000471929	25	0	8	7	0	36.8	0	2	0	0	0	0
777	Iquitos	Rumococha	3.09e-05	4.47e-05	1.95e-05	1.95e-05	7.2e-05	1.95e-05	4.1e-05	1.95e-05	3.9e-05	0.000115468	2.24e-05	4.39e-05	3	0	2	8	0	36.4	0	2	0	0	0	0
778	Iquitos	Rumococha	4.39e-05	0.00052037	5.68e-05	2.37e-05	0.00014803	6.21e-05	0.00440066	3.55e-05	0.000121297	0.000233331	8.64e-05	9.76e-05	22	0	7	8	0	36.4	0	2	0	0	0	0
779	Iquitos	Rumococha	0.000359555	0.000101279	5.12e-05	0.000165919	0.000972577	0.000299206	0.000336972	4.71e-05	0.000226749	0.00134266	4.29e-05	5.52e-05	74	1	5	11	0	36	0	2	0	0	0	0
780	Iquitos	Rumococha	3.38e-05	3.38e-05	1.95e-05	1.95e-05	8.23e-05	1.95e-05	0.000134617	1.95e-05	2.12e-05	9.53e-05	7.26e-05	4.08e-05	5	1	2	8	0	36.1	0	2	0	0	0	0
781	Iquitos	Rumococha	4.63e-05	7.9e-05	6.83e-05	1.95e-05	0.000101138	3.13e-05	5.28e-05	2.28e-05	2.43e-05	0.000210794	1.95e-05	0.0012251	3	0	2	8	0	36.5	0	2	0	0	0	0
782	Iquitos	Rumococha	0.00109138	0.000120917	0.000214503	0.000859888	0.000384172	0.00120321	0.00121062	0.000136878	7.88e-05	0.000682392	0.000226346	0.000402778	50	0	5	7	0	35.5	0	3	1	0	0	0
783	Iquitos	Rumococha	0.00171985	0.000109641	0.00014176	0.0016369	0.000620866	0.000755939	0.00234195	0.000547832	0.000125191	0.000781012	8.67e-05	0.000123205	58	0	3	7	0	35.5	0	3	1	0	0	0
784	Iquitos	Rumococha	0.00233139	6.3e-05	2.13e-05	0.000533188	0.000107468	0.00227098	0.00276811	1.95e-05	2.08e-05	0.00020756	3.98e-05	0.000132827	25	0	6	7	0	36.4	0	3	1	0	0	0
785	Iquitos	Rumococha	0.000990952	0.000126911	6.5e-05	0.00213222	0.000384172	0.00445199	0.0116213	5.38e-05	0.00042542	0.000950062	0.000243722	0.000436326	30	1	5	9	0	35.9	0	3	1	0	0	0
786	Iquitos	Rumococha	0.00587996	0.000196918	0.000309804	0.00168161	0.000230506	0.00598585	0.00162223	0.000235943	5.64e-05	0.0134097	0.000222089	0.000103971	63	0	3	7	0	35.9	0	3	1	0	0	0
787	Iquitos	Rumococha	0.00861092	0.0012021	0.02	0.00337922	0.000819466	0.00555056	0.02	0.02	0.02	0.02	0.00546411	0.00118768	67	1	5	5	0	36.4	0	3	1	0	0	0
788	Iquitos	Rumococha	2.09e-05	8.38e-05	0.000110588	1.95e-05	4.39e-05	2.61e-05	0.000849776	3.84e-05	0.000105766	0.00118225	1.95e-05	0.000635056	19	0	9	8	0	35.9	0	3	1	0	0	0
789	Iquitos	Rumococha	2.87e-05	5.21e-05	1.95e-05	1.95e-05	7.61e-05	2.32e-05	0.00083344	5.41e-05	2.6e-05	0.000588475	2.12e-05	9.97e-05	16	1	5	8	0	36.4	0	3	1	0	0	0
790	Iquitos	Rumococha	2.75e-05	1.95e-05	0.000467825	1.95e-05	7.2e-05	1.95e-05	0.000115699	2.05e-05	1.95e-05	9.53e-05	1.95e-05	4.08e-05	12	0	5	8	0	36.3	0	3	1	0	0	0
791	Iquitos	Rumococha	0.000375692	0.00138707	0.000197955	0.000318493	0.000614202	0.000159881	0.00707179	0.000459393	0.000382613	0.00337099	0.000200838	0.00121761	36	0	5	7	0	36.7	0	3	1	0	0	0
792	Iquitos	Rumococha	5.36e-05	0.00673068	0.00163308	1.95e-05	0.000182607	3.66e-05	0.02	0.02	0.02	0.003191	0.00061266	0.000108242	9	0	3	8	0	36.7	0	3	1	0	0	0
793	Iquitos	Rumococha	5.23e-05	0.02	0.00162375	2.87e-05	0.000165283	2.96e-05	0.02	0.0121871	0.02	0.00188273	0.00171331	0.000790017	17	0	5	8	0	37.1	0	3	1	0	0	0
794	Iquitos	Rumococha	8.68e-05	0.000389203	0.000257383	4.99e-05	0.000274269	9.86e-05	0.000810828	3.74e-05	0.000172979	0.000362299	8e-05	0.000187285	7	1	3	8	0	36.3	0	3	1	0	0	0
795	Iquitos	Rumococha	8.74e-05	3.01e-05	0.000248609	2.02e-05	6.79e-05	8.42e-05	0.00297403	8.05e-05	5.64e-05	0.000546976	5.14e-05	0.000189416	46	1	6	1	0	35.8	0	3	0	0	0	0
796	Iquitos	Rumococha	0.000243172	0.000428181	0.000825269	2.65e-05	0.000130867	4.6e-05	0.000210222	2.84e-05	9.53e-05	0.000457029	5.32e-05	9.33e-05	45	0	6	7	0	36.3	0	3	0	0	0	1
797	Iquitos	Rumococha	5.97e-05	0.00011273	6.99e-05	3.01e-05	0.000169608	0.000299529	0.000264604	4.15e-05	6.13e-05	0.000529104	4.7e-05	0.000394384	9	1	3	8	0	37.3	0	3	0	0	0	0
798	Iquitos	Rumococha	0.000156699	7.34e-05	6.34e-05	9.23e-05	0.00052551	0.000116995	0.00210172	0.00012585	0.00018125	0.000508182	9.22e-05	7.84e-05	21	1	6	8	0	35.9	0	3	0	0	0	0
799	Iquitos	Rumococha	2.98e-05	8.25e-05	1.95e-05	1.95e-05	6.38e-05	1.95e-05	0.000133669	1.95e-05	1.95e-05	0.000383873	3.39e-05	0.000150999	17	0	6	7	0	36.1	0	3	0	0	0	0
800	Iquitos	Rumococha	4.87e-05	2.68e-05	2.13e-05	2.02e-05	0.00012446	2.49e-05	0.000644366	2.72e-05	3.17e-05	0.000188083	1.95e-05	8.48e-05	5	0	2	8	0	36.4	0	3	0	0	0	0
801	Iquitos	Rumococha	0.02	0.000922335	0.00404466	0.02	0.000567602	0.0151738	0.00484823	0.00144828	0.000794225	0.00909017	0.000382793	0.00127549	38	0	6	7	0	36.3	0	2	1	0	0	2
802	Iquitos	Rumococha	0.000515617	0.02	0.0111331	0.00028464	0.00181507	0.000315127	0.02	0.02	0.0128309	0.02	0.000138043	0.000645513	12	0	5	8	0	36.4	0	2	1	1	2	2
803	Iquitos	Rumococha	2.75e-05	0.000117594	0.000176259	1.95e-05	0.000113823	0.000196871	0.000932871	0.000366574	9.92e-05	0.00103246	1.95e-05	5.73e-05	10	1	3	8	0	35.8	0	2	1	0	0	0
804	Iquitos	Rumococha	2.98e-05	0.000126911	2.93e-05	1.95e-05	8.44e-05	2.03e-05	0.00010252	8.44e-05	2.57e-05	0.00135952	1.95e-05	7.63e-05	6	1	3	8	0	36.7	0	2	1	0	0	0
805	Iquitos	Rumococha	0.00766893	0.000206339	0.000822444	0.02	0.000113823	0.0138908	0.00136355	0.000104479	0.000340077	0.00043885	0.000106029	0.000212833	75	1	3	11	0	36.4	0	2	0	0	0	0
806	Iquitos	Rumococha	3.09e-05	2.76e-05	1.95e-05	1.95e-05	7.2e-05	1.95e-05	4.42e-05	0.000179321	1.95e-05	0.000778126	1.95e-05	4.08e-05	14	0	5	8	0	35.9	0	3	1	0	0	0
807	Iquitos	Rumococha	3.67e-05	2.56e-05	2.06e-05	1.95e-05	0.000101138	1.95e-05	0.000162215	1.95e-05	2.19e-05	0.000161902	1.95e-05	6.36e-05	9	1	3	8	0	36.4	0	3	1	0	0	0
808	Iquitos	Rumococha	0.000492691	0.000521933	3.31e-05	1.95e-05	0.000105355	0.000208067	0.00200322	2.79e-05	1.95e-05	0.000135468	4.92e-05	0.000161681	25	0	5	10	0	35.5	0	3	1	0	0	2
809	Iquitos	Rumococha	4.87e-05	0.000286413	0.000596376	1.95e-05	9.06e-05	3.72e-05	0.00488949	0.000399929	6.17e-05	0.00548148	5.64e-05	0.000331315	37	0	8	10	0	35.9	0	4	0	0	0	0
810	Iquitos	Rumococha	2.3e-05	1.95e-05	1.95e-05	1.95e-05	5.58e-05	1.95e-05	0.000786408	1.95e-05	1.95e-05	0.000115468	2.78e-05	3.88e-05	35	0	10	11	0	35.6	0	4	0	0	0	0
811	Iquitos	Rumococha	2.42e-05	0.000475675	1.95e-05	1.95e-05	5.18e-05	9.2e-05	0.00157283	1.95e-05	1.95e-05	0.000115468	9.73e-05	4.49e-05	27	0	10	11	0	36.7	0	4	0	0	0	0
812	Iquitos	Rumococha	2.42e-05	1.95e-05	0.000246856	1.95e-05	4.59e-05	1.95e-05	0.000602092	2.05e-05	1.98e-05	0.000138786	1.95e-05	6.78e-05	36	0	10	11	0	35.5	0	4	0	0	0	2
813	Iquitos	Rumococha	0.00681668	0.000945288	0.0128101	0.000275073	0.00400754	0.0185713	0.02	0.0198349	0.00951199	0.00468537	0.000178986	0.00251232	54	0	8	7	0	35.9	0	4	0	0	0	0
814	Iquitos	Rumococha	2.19e-05	0.00230652	1.95e-05	1.95e-05	5.18e-05	1.95e-05	4.92e-05	8.82e-05	1.95e-05	0.000847182	5.2e-05	9.33e-05	16	1	5	8	0	36.5	0	3	0	0	0	0
815	Iquitos	Rumococha	0.00813386	0.00111194	0.0138743	0.00524805	0.000893605	0.0146352	0.00506666	0.000306512	0.000358274	0.00134828	0.00633137	0.000521098	29	0	10	11	0	36.3	0	4	1	1	0	1
816	Iquitos	Rumococha	0.02	0.00700755	0.0137237	0.02	0.0101486	0.0181448	0.02	0.00051708	0.02	0.02	0.00305676	0.0034424	59	0	3	7	0	35.5	0	2	1	0	0	0
817	Iquitos	Rumococha	0.00982889	0.00124768	0.000921427	0.0146988	0.000285232	0.0127907	0.02	0.00198617	0.02	0.02	0.000297063	0.000234079	36	0	3	7	0	36.3	0	2	1	0	0	2
818	Iquitos	Rumococha	0.00262812	0.000318762	0.000118666	0.00176523	0.00255442	0.00632313	0.000348897	7.37e-05	0.00044221	0.000236536	0.000165967	0.000103971	17	1	6	8	0	35.9	0	2	1	0	0	0
819	Iquitos	Rumococha	0.017551	0.000529762	0.00399801	0.00546347	0.000208695	0.00960797	0.00736577	0.00239201	0.00134064	0.00113712	0.02	0.00373538	16	1	5	8	0	36.1	0	2	1	0	0	2
820	Iquitos	Rumococha	0.02	0.000703768	0.00172016	0.00100222	0.000871107	0.0145478	0.0140887	0.00342949	0.000539691	0.000887281	0.00543335	8.37e-05	12	0	3	8	0	35.9	0	2	1	1	2	2
821	Iquitos	Rumococha	4.27e-05	0.000215335	0.00013447	1.95e-05	0.000111702	2.96e-05	0.000625294	0.000674824	3.53e-05	0.000600282	3.85e-05	0.000251045	55	0	3	7	0	37.4	0	2	1	0	0	2
822	Iquitos	Rumococha	3.67e-05	0.000152854	0.000128907	1.95e-05	8.65e-05	3.72e-05	0.00307725	2.51e-05	2.12e-05	0.000303128	2.3e-05	0.000107174	13	0	5	8	0	36.4	0	2	1	0	0	0
823	Iquitos	Rumococha	4.39e-05	0.000390196	2.49e-05	2.37e-05	0.000139436	0.00014278	0.00383312	0.000102924	5.08e-05	0.000258886	3.05e-05	0.000123205	29	0	4	7	0	36.8	0	2	1	1	2	0
824	Iquitos	Rumococha	7.98e-05	0.00579434	0.0146167	3.66e-05	0.000243618	0.000528445	0.00949094	0.000378415	0.0198613	0.00280968	0.000165967	0.00151566	35	1	5	11	0	36.3	0	2	1	0	0	0
825	Iquitos	Rumococha	2.75e-05	4.85e-05	0.000118666	1.95e-05	8.02e-05	7.91e-05	0.000830124	6.16e-05	5.15e-05	0.00383521	0.00478489	0.000172355	34	1	6	9	0	38.9	1	4	0	0	0	0
826	Iquitos	Rumococha	6.97e-05	0.0153566	0.0108673	3.52e-05	0.000627532	5.14e-05	0.02	0.0129522	0.00951383	0.0147344	0.00147266	0.000312348	50	1	4	11	0	35.6	0	4	1	0	0	0
827	Iquitos	Rumococha	3.09e-05	0.000641979	0.00197532	1.95e-05	6.79e-05	2.72e-05	0.02	0.000706979	0.000521408	0.0163548	4.7e-05	0.00195392	49	0	4	7	0	36.4	0	4	1	0	0	0
828	Iquitos	Rumococha	2.98e-05	7.32e-05	0.00015811	1.95e-05	0.000105355	0.00095206	0.00385457	0.000155897	0.000645399	0.000881561	0.000117005	9.54e-05	16	1	9	8	0	35.9	0	4	1	0	0	0
829	Iquitos	Rumococha	0.00760283	0.000538138	0.00194195	0.00473132	0.000913878	0.0131834	0.00261343	0.000601054	0.000620919	0.00196188	0.00450213	0.00994794	26	0	6	7	0	36.9	0	2	1	0	0	0
830	Iquitos	Rumococha	0.0183713	0.000562358	0.000743279	0.02	0.00552653	0.0180118	0.02	0.02	0.00165525	0.00368423	0.000395506	0.000566056	43	0	4	7	0	36	0	2	1	0	0	0
831	Iquitos	Rumococha	3.16e-05	0.00443697	0.000123811	1.95e-05	0.00011221	5.44e-05	0.00252948	0.000440507	4.76e-05	0.00461609	2.58e-05	0.000231796	10	1	3	8	0	36.4	0	2	1	1	2	2
832	Iquitos	Rumococha	0.000163632	0.000329926	4.14e-05	2.58e-05	0.000176734	0.000226416	0.00056081	8.27e-05	5.44e-05	0.000559491	9.14e-05	0.000470693	10	0	3	8	0	35.7	0	2	1	0	0	0
833	Iquitos	Rumococha	1.95e-05	2.93e-05	1.95e-05	1.95e-05	4.3e-05	1.95e-05	0.000507725	1.95e-05	1.95e-05	6.52e-05	1.95e-05	0.00025847	76	1	4	1	0	36.7	0	2	1	0	0	0
834	Iquitos	Rumococha	0.00133765	0.000980381	0.000956257	0.000630237	0.00368244	0.000338136	0.00062173	0.000614966	0.000716188	0.00760659	9.76e-05	0.000804879	10	0	3	8	0	35.5	0	2	1	0	0	1
835	Iquitos	Rumococha	2.91e-05	3.18e-05	3.13e-05	1.95e-05	9.96e-05	9.08e-05	9.5e-05	0.000252975	3.21e-05	0.000736252	0.000212857	9.87e-05	9	1	3	8	0	36.1	0	2	1	0	0	0
836	Iquitos	Rumococha	6.16e-05	0.000164419	0.000169021	3.09e-05	0.0001811	6.07e-05	0.000870555	0.000157037	6.04e-05	0.000221966	7.84e-05	0.00171813	11	1	3	8	0	36.4	0	2	1	0	0	0
837	Iquitos	Rumococha	1.95e-05	0.00012707	9.76e-05	1.95e-05	8.3e-05	1.95e-05	0.000277667	1.95e-05	0.000135307	0.000145752	1.95e-05	3.33e-05	64	1	6	1	0	35.5	0	2	1	0	0	0
838	Iquitos	Rumococha	0.000461514	0.00133051	0.000303282	0.000910624	0.000400142	0.000680175	0.000725844	7.2e-05	0.001934	0.00990193	9.63e-05	0.00056471	64	0	5	7	0	38.1	1	2	1	1	1	1
839	Iquitos	Rumococha	0.000550434	0.000343162	0.000572358	1.95e-05	0.000309783	0.00114962	0.000490538	0.00530292	0.000389797	0.00650042	0.000116225	0.000420778	42	0	5	7	0	37	0	2	1	0	0	0
840	Iquitos	Rumococha	2.91e-05	7.85e-05	3.36e-05	1.95e-05	7.48e-05	0.000102897	0.00957213	0.000183545	7.78e-05	0.00064169	8.13e-05	0.000282817	10	1	3	8	0	38.8	1	2	1	1	0	1
841	Iquitos	Rumococha	3.53e-05	0.000107122	9.94e-05	1.95e-05	8.71e-05	2.4e-05	0.00577741	8.99e-05	0.000550561	0.000432524	6.77e-05	0.000247371	34	1	5	1	0	40.2	1	2	1	1	2	2
842	Iquitos	Rumococha	0.000259396	9.21e-05	4.42e-05	0.000247433	8.92e-05	0.000261638	0.000170041	2.97e-05	2.22e-05	0.000101911	2.16e-05	3.99e-05	30	0	5	7	0	35.5	0	2	1	0	0	0
843	Iquitos	Rumococha	2.19e-05	0.000116953	1.95e-05	1.95e-05	8.3e-05	1.95e-05	0.00126234	3.59e-05	1.95e-05	0.000400685	1.95e-05	4.21e-05	13	1	5	8	0	36.1	0	2	1	0	0	0
844	Iquitos	Rumococha	0.000429517	5.91e-05	3.28e-05	2.3e-05	8.92e-05	0.000238462	0.000132731	5.17e-05	3.21e-05	0.000496087	0.000526682	0.000540972	34	0	6	11	0	36.9	0	2	1	0	0	0
845	Iquitos	Rumococha	2.91e-05	2.57e-05	1.95e-05	1.95e-05	6.26e-05	1.95e-05	0.00132965	0.000119563	2.25e-05	0.000171062	2.64e-05	0.000271762	14	1	5	8	0	36.7	0	2	1	0	0	0
846	Iquitos	Rumococha	4.96e-05	2.69e-05	2.67e-05	2.3e-05	0.000137774	4.2e-05	5.13e-05	3.61e-05	4.44e-05	0.000362431	2.61e-05	0.000153239	3	0	2	8	0	35.9	0	2	1	0	0	0
847	Iquitos	Rumococha	0.00953708	0.000676728	0.00589615	0.00729141	0.000590453	0.00521222	0.00604412	0.000426792	0.000390559	0.00380868	0.000511554	0.000196031	40	0	6	7	0	36.8	0	3	1	0	0	0
848	Iquitos	Rumococha	5.42e-05	0.000108905	0.00018424	2.02e-05	0.000155012	3.26e-05	0.00347433	0.000348889	0.000170548	0.00162888	6.05e-05	0.000414254	15	1	5	8	0	36.7	0	3	1	0	0	0
849	Iquitos	Rumococha	7.53e-05	3.99e-05	9.72e-05	3.17e-05	0.00021182	3.23e-05	0.000740653	5.35e-05	5.04e-05	0.00691417	2.4e-05	0.000119217	8	1	3	8	0	36.6	0	3	1	0	0	0
850	Iquitos	Rumococha	0.000111765	3.34e-05	4.3e-05	5.14e-05	0.000305294	4.47e-05	0.000684918	3.3e-05	5.33e-05	0.000292201	2.34e-05	5.56e-05	4	0	2	8	0	35.9	0	3	1	0	0	0
851	Iquitos	Rumococha	0.000592092	0.000114713	3.75e-05	0.00104535	0.000116443	0.000454589	0.00107152	0.000304471	5.33e-05	0.00021559	5.22e-05	0.00011808	59	0	5	7	0	36.3	0	3	1	NA	0	0
852	Iquitos	Rumococha	5.62e-05	4.53e-05	3.05e-05	2.8e-05	0.000176734	6.93e-05	0.000549689	2.78e-05	3.91e-05	0.0014691	0.000212529	0.000366288	10	1	3	8	0	35.5	0	2	1	0	0	0
853	Iquitos	Rumococha	6.3e-05	1.98e-05	2.97e-05	2.09e-05	0.000168024	1.95e-05	0.00123179	2.55e-05	2.83e-05	0.00026665	1.95e-05	3.55e-05	41	1	10	11	0	36.1	0	4	1	0	0	2
854	Iquitos	Rumococha	3.91e-05	1.95e-05	1.95e-05	1.95e-05	9.12e-05	1.95e-05	0.00025886	3.01e-05	2.52e-05	0.000241108	1.95e-05	4.21e-05	12	1	5	8	0	36.9	0	4	1	0	0	0
855	Iquitos	Rumococha	4.3e-05	1.95e-05	2.37e-05	1.95e-05	0.000137774	1.95e-05	0.000559954	1.95e-05	9.44e-05	8.04e-05	2.07e-05	0.000126036	36	1	1	1	0	36.4	0	2	1	0	0	0
856	Iquitos	Rumococha	2.67e-05	6.64e-05	5.36e-05	1.95e-05	7.48e-05	1.95e-05	5.21e-05	0.00011307	6.98e-05	0.000438888	2.7e-05	0.000340024	15	1	5	8	0	36.3	0	2	1	0	0	0
857	Iquitos	Rumococha	1.95e-05	1.95e-05	1.95e-05	1.95e-05	4.68e-05	1.95e-05	0.00446094	1.95e-05	1.95e-05	0.000101911	1.95e-05	4.43e-05	12	1	5	8	0	36.3	0	2	1	0	0	0
858	Iquitos	Rumococha	1.96e-05	0.000500783	0.00310719	1.95e-05	7.89e-05	0.000104206	0.0106609	0.00507039	0.000151437	0.00187396	0.000157143	0.00198465	21	0	7	8	0	36.4	0	2	1	0	0	0
859	Iquitos	Rumococha	4.5e-05	5.17e-05	2.45e-05	2.4e-05	0.000146376	2.33e-05	0.000221183	3.16e-05	4.3e-05	0.00019648	2.46e-05	7.14e-05	3	1	1	10	0	36.4	0	2	1	0	0	0
860	Iquitos	Rumococha	0.00234603	0.00069495	0.00272653	7.64e-05	0.000305294	0.00205602	0.02	0.00280737	0.000207074	0.00110001	0.000147318	0.000256252	26	1	7	1	0	37.9	1	2	1	1	2	2
861	Iquitos	Rumococha	2.54e-05	9.65e-05	0.000463282	1.95e-05	0.000265031	1.95e-05	0.02	0.000368493	0.000551346	0.000133154	1.98e-05	3.99e-05	29	0	3	7	0	36.7	0	2	1	0	0	0
862	Iquitos	Rumococha	5.89e-05	5.41e-05	2.3e-05	2.37e-05	0.000183285	6.53e-05	0.00511134	0.000205185	7.23e-05	0.000949749	0.0010035	0.000322468	11	0	3	8	0	36.7	0	2	1	0	0	0
863	Iquitos	Rumococha	2.54e-05	1.95e-05	2.37e-05	1.95e-05	6.67e-05	1.95e-05	0.0014239	6.15e-05	2.59e-05	0.000356051	1.95e-05	0.000910607	21	0	5	7	0	37.2	0	2	1	0	0	0
864	Iquitos	Rumococha	2.79e-05	4.61e-05	4.38e-05	1.95e-05	7.68e-05	1.95e-05	0.000253231	3.28e-05	2.66e-05	0.00115631	1.95e-05	5.78e-05	4	0	2	8	0	36.3	0	2	1	1	2	0
865	Iquitos	Rumococha	2.42e-05	1.95e-05	0.000654047	1.95e-05	7.27e-05	2.86e-05	0.00161141	2.64e-05	2.12e-05	0.000419793	1.95e-05	9.65e-05	7	1	3	8	0	39.3	1	2	1	1	2	2
866	Iquitos	Rumococha	1.95e-05	0.00023275	9.25e-05	1.95e-05	5.07e-05	1.95e-05	0.00131732	5.12e-05	0.000259061	0.000527809	1.95e-05	8.51e-05	8	1	3	8	0	39	1	4	1	0	0	0
867	Iquitos	Rumococha	0.000336466	0.000517332	0.00317115	2.23e-05	0.000116443	0.00403495	0.02	0.0102376	0.00179663	0.00101865	2.1e-05	5.33e-05	6	0	3	8	0	39.3	1	2	1	1	2	2
868	Iquitos	Rumococha	0.00489531	0.000239852	0.000572836	0.0029937	0.000220645	0.0097154	0.00550793	0.000364003	0.000166133	0.00158812	0.00123959	0.000180307	38	0	3	7	0	36.5	0	2	1	NA	0	0
869	Iquitos	Rumococha	0.00101584	0.000321378	6.4e-05	0.000267654	0.000103783	0.00145084	0.00125773	8.83e-05	0.0001236	0.000654314	0.000104782	7.14e-05	28	0	4	7	0	38.1	1	2	1	0	0	0
870	Iquitos	Rumococha	2.67e-05	6.08e-05	1.95e-05	5.99e-05	5.07e-05	0.000242373	0.00048604	9.96e-05	3.49e-05	0.000496087	3.69e-05	0.000116943	26	1	6	9	0	36.4	0	2	1	1	1	1
871	Iquitos	Rumococha	3.53e-05	0.000129552	0.000161882	1.95e-05	0.00012921	5.9e-05	0.0108641	0.00168275	0.0001463	0.000394313	4.13e-05	0.000236251	66	0	5	7	0	36.1	0	2	1	0	0	0
872	Iquitos	Rumococha	3.41e-05	4.07e-05	0.00117711	1.95e-05	0.000118564	1.95e-05	0.0010147	0.000146238	0.000126525	0.02	5.54e-05	9.42e-05	37	0	6	7	0	36.6	0	2	1	0	0	0
873	Iquitos	Rumococha	3.79e-05	2.63e-05	6.65e-05	1.95e-05	8.3e-05	0.000171879	0.000127238	5.7e-05	3.24e-05	0.00150041	2.4e-05	0.000222877	43	1	6	6	0	35.5	0	4	1	0	0	0
874	Iquitos	Rumococha	2.73e-05	4.74e-05	1.95e-05	1.95e-05	7.07e-05	2.46e-05	0.00082505	2.64e-05	2.52e-05	0.000273037	0.00026932	5.56e-05	14	0	5	8	0	36.3	0	4	1	0	0	0
875	Iquitos	Rumococha	3.28e-05	5.24e-05	3.09e-05	1.95e-05	5.47e-05	2.46e-05	6.69e-05	1.95e-05	2.73e-05	0.000120608	1.95e-05	9.65e-05	18	0	6	7	0	35.9	0	4	1	0	0	0
876	Iquitos	Rumococha	0.00104234	0.00018497	2.75e-05	3.2e-05	7.27e-05	0.000395845	0.000182714	6.15e-05	3.8e-05	0.00126264	0.000163039	7.94e-05	40	0	6	6	0	36.1	0	4	1	0	0	0
877	Iquitos	Rumococha	0.000790992	0.000482262	9.68e-05	0.000212086	0.000103783	0.000508876	8.15e-05	0.000557917	0.000405056	0.00304058	0.000424647	0.000938711	36	0	5	7	0	37	0	2	1	0	0	2
878	Iquitos	Rumococha	2.07e-05	0.000272759	0.000316159	1.95e-05	6.26e-05	1.95e-05	0.000800955	3.3e-05	3.56e-05	0.000413425	0.000331227	6.01e-05	15	0	5	8	0	36.4	0	2	1	0	0	0
879	Iquitos	Rumococha	4.82e-05	0.000205002	0.000455756	1.95e-05	0.00010799	3.23e-05	0.00370288	0.000316355	6.3e-05	0.00483398	4.71e-05	0.00025847	26	0	10	11	0	36.4	0	4	0	0	0	0
880	Iquitos	Rumococha	7.12e-05	0.000292013	0.00096884	2.02e-05	0.000157176	5.44e-05	0.00722955	0.000429074	8.39e-05	0.00631979	7.28e-05	0.000401194	22	0	10	11	0	36.3	0	4	0	0	0	0
881	Mazán	Gamitanacocha	0.013437	0.00147144	0.02	0.0136421	0.000532773	0.0174561	0.000568239	0.00352051	0.00212064	0.00799853	0.0019749	0.014505	56	0	3	5	1	35.5	0	4	0	0	NA	0
882	Mazán	Gamitanacocha	0.00161051	0.00276324	0.000470345	0.00675432	0.000157176	0.00343828	0.000227844	9.86e-05	4.19e-05	0.000470681	0.000410018	0.000986335	10	0	3	8	0	35.5	0	4	0	0	NA	0
883	Mazán	Gamitanacocha	0.02	0.00453322	0.00681467	0.00578164	0.00264791	0.00958322	0.00165795	0.000260052	0.0172251	0.0141741	0.0130528	0.00339694	25	1	3	5	1	35.5	0	4	0	0	NA	0
884	Mazán	Gamitanacocha	0.00592992	0.000224253	0.00145386	0.00105794	0.000116443	0.00208798	0.000903586	0.00027507	0.000173492	0.0124817	0.00121732	0.000952773	25	0	3	7	1	35.9	0	4	0	0	NA	0
885	Mazán	Gamitanacocha	0.00012605	5.49e-05	2.52e-05	4.63e-05	0.000220645	9.73e-05	0.000378809	3.06e-05	0.000108269	0.000171062	1.95e-05	0.000193788	6	0	3	8	1	36.1	0	4	0	0	NA	0
886	Mazán	Gamitanacocha	0.0101928	0.00214041	0.0118956	0.0109954	0.00024945	0.00759705	0.00405588	0.00179731	0.00270747	0.02	0.00409326	0.00265592	33	1	5	88	1	35.5	0	4	0	0	NA	0
887	Mazán	Gamitanacocha	0.0134141	0.0073831	0.00186495	0.00499839	0.000613608	0.014782	0.00123409	0.00049296	0.00183741	0.00114068	0.0119899	0.000826435	28	0	4	8	0	36.2	0	4	0	0	NA	0
888	Mazán	Gamitanacocha	0.00739887	0.00652416	0.00858408	0.00837118	0.000473105	0.02	0.00311018	0.00303536	0.000620814	0.00397294	0.0025232	0.000946282	10	0	3	8	0	36.1	0	4	0	0	NA	0
889	Mazán	Gamitanacocha	0.000948656	0.000165338	0.00048827	0.000261357	0.00021623	0.00344655	0.000281975	0.000279177	0.000101712	0.00619517	0.000134877	0.000407726	8	1	3	8	0	35.8	0	4	0	0	NA	0
890	Mazán	Gamitanacocha	0.00418925	0.00189947	0.0016367	0.00688299	0.000688009	0.02	0.00416045	0.00118903	0.000242307	0.00156932	0.00281035	0.000178057	4	1	2	0	0	35.5	0	4	0	1	2	2
891	Mazán	Gamitanacocha	3.41e-05	2.25e-05	1.95e-05	1.95e-05	0.000103783	1.95e-05	2.35e-05	1.95e-05	2.39e-05	0.000234725	4.07e-05	4.43e-05	3	1	2	0	1	38.1	1	4	0	0	NA	0
892	Mazán	Gamitanacocha	7.46e-05	2.25e-05	9.29e-05	7.9e-05	0.000155012	0.00012836	2.68e-05	1.95e-05	3.98e-05	0.000221966	2.58e-05	0.000112393	0	0	1	0	1	35.5	0	4	0	0	NA	0
893	Mazán	Gamitanacocha	0.00919513	0.000700407	0.00108762	0.00219011	0.00356813	0.00215154	0.00151876	0.00108727	0.000574929	0.0112826	0.000953392	0.00262429	23	0	3	7	1	36.4	0	2	0	0	NA	0
894	Mazán	Gamitanacocha	2.31e-05	6.77e-05	1.95e-05	1.95e-05	0.00011221	2.6e-05	0.000847445	3.8e-05	0.000336707	0.000565823	2.79e-05	5.33e-05	5	0	2	8	0	36.7	0	4	0	0	NA	0
895	Mazán	Gamitanacocha	0.00210702	0.000579588	0.00122172	0.000260907	0.000314276	0.00342756	0.000291412	0.00033829	0.000608514	0.00238068	0.00123067	0.00253712	62	1	1	5	0	35.7	0	4	0	0	NA	0
896	Mazán	Gamitanacocha	0.00529552	0.00203703	0.00853884	0.0166742	0.00805024	0.02	0.02	0.000275343	0.00506002	0.02	0.02	0.00295041	83	0	1	0	0	35.6	0	4	0	0	NA	0
897	Mazán	Gamitanacocha	0.00463569	0.00112215	0.000382802	0.0161306	0.00153286	0.00199992	0.000275783	0.0035856	0.000394371	0.00045161	0.000108051	0.000278397	38	0	4	5	1	36.1	0	3	1	0	NA	0
898	Mazán	Gamitanacocha	0.00681019	0.000699315	0.000530429	0.00259691	0.000475393	0.00102775	0.0134692	0.000186742	0.000100256	0.02	0.000279512	0.000282817	61	1	8	5	1	36.1	0	3	0	0	NA	0
899	Mazán	Gamitanacocha	0.02	0.00843339	0.0016367	0.0134391	0.00248522	0.00148586	0.000473693	0.000114367	0.000653885	0.0008494	0.00110921	0.000621831	43	1	6	5	1	36.4	0	4	0	0	NA	0
900	Mazán	Gamitanacocha	0.0160979	0.00132508	0.00885986	0.0142917	0.02	0.0159394	0.0171971	0.02	0.00117786	0.02	0.0147303	0.00692725	77	1	3	5	1	35.5	0	3	0	0	NA	0
901	Mazán	Gamitanacocha	0.0131894	0.00272865	0.0114383	0.0103332	0.000425161	0.00908373	0.00363289	0.02	0.00072428	0.00806505	0.00960089	0.000819967	83	1	3	5	0	36.4	0	3	0	0	NA	0
902	Mazán	Gamitanacocha	3.41e-05	0.000725891	0.00106412	2.02e-05	0.00168116	4.87e-05	0.02	0.00641539	0.00255072	0.02	0.000291026	0.000770408	43	1	10	88	0	35.9	0	3	0	0	NA	0
903	Mazán	Gamitanacocha	7.8e-05	9.69e-05	0.000103711	1.95e-05	0.000103783	2.63e-05	0.00136681	3.59e-05	3e-05	0.000237916	0.000195808	9.87e-05	30	0	10	88	0	36.5	0	3	0	0	NA	0
904	Mazán	Gamitanacocha	0.002034	0.00066887	0.000667589	0.00187374	0.00486788	0.00488055	0.00100091	0.000584558	0.00135506	0.00134395	0.00115754	0.00051397	20	1	5	5	0	37	0	3	0	0	NA	0
905	Mazán	Gamitanacocha	0.014658	0.000531619	0.00152911	0.000109164	9.54e-05	0.0100253	0.00545393	0.000352522	0.00240707	0.02	0.00139031	0.000252923	18	1	3	5	0	36	0	3	0	0	NA	0
906	Mazán	Gamitanacocha	0.02	0.0071609	0.00890496	0.02	0.00171155	0.0155205	0.02	0.000221578	0.000635134	0.02	0.000972678	0.00414056	49	0	3	5	1	36	0	3	1	0	NA	0
907	Mazán	Gamitanacocha	0.0044297	0.000161892	0.000237506	0.000334523	0.000265031	0.00247757	0.00207027	0.00182718	7.38e-05	0.000899596	0.000136841	0.000254033	12	0	9999	8	1	35.6	0	3	1	0	NA	0
908	Mazán	Gamitanacocha	0.02	0.00018613	0.02	0.02	0.00810385	0.0189387	0.02	0.02	0.000600988	0.02	0.0137168	0.00442208	56	1	4	5	0	35.5	0	3	1	0	NA	0
909	Mazán	Gamitanacocha	0.0125619	0.000766534	0.00606309	0.0157703	0.000350317	0.00706913	0.000314405	0.000302264	0.000148501	0.00366534	0.00376461	0.00799149	22	1	6	5	0	36	0	3	1	0	NA	0
910	Mazán	Gamitanacocha	0.0141761	0.00403921	0.00587701	0.00827874	0.02	0.0138693	0.00843531	0.000526182	0.00436714	0.00125638	0.00966519	0.000483687	32	1	4	5	0	36	0	4	0	0	NA	0
911	Mazán	Gamitanacocha	0.00434854	0.00285362	0.00110554	0.00555572	0.000597395	0.0018435	0.00404006	0.00238843	0.000932627	0.00703842	0.00166738	0.000669209	29	0	1	5	0	36	0	4	0	0	NA	0
912	Mazán	Gamitanacocha	0.00983252	0.00118872	0.00569331	0.00435038	0.000168024	0.0126593	0.02	0.00061796	0.000261671	0.0154061	0.00148557	0.000182556	7	0	3	8	0	35.5	0	4	0	0	NA	0
913	Mazán	Gamitanacocha	0.0162429	0.00044908	0.00412978	0.00512471	0.00219217	0.00222795	0.00310445	0.00123006	0.0010761	0.00443417	0.000766889	0.000774716	69	1	3	5	0	36	0	4	0	0	NA	0
914	Mazán	Gamitanacocha	0.0032483	0.0012162	0.0149831	0.00274947	7.8e-05	0.00376997	0.000300985	6.19e-05	7.04e-05	0.000344695	0.000582814	0.00193443	34	0	4	5	1	36.4	0	4	0	0	NA	0
915	Mazán	Gamitanacocha	0.0181242	0.000713994	0.000284773	0.00423832	0.000221411	0.0079261	0.0159479	0.000287807	0.000689587	0.0067302	0.000565574	0.000115683	9	0	3	8	0	36.6	0	4	0	0	NA	0
916	Mazán	Gamitanacocha	9.84e-05	5.16e-05	8.81e-05	2.56e-05	6.95e-05	0.000272648	0.000235174	0.0010397	1.95e-05	0.000451364	4.83e-05	5.18e-05	6	0	3	8	0	36.6	0	4	0	0	NA	0
917	Mazán	Gamitanacocha	0.0118092	0.00120478	0.00692931	0.0180003	0.00272839	0.02	0.02	0.00290403	0.000991828	0.02	0.0148841	0.00283358	53	0	4	5	1	36.6	0	3	0	0	NA	0
918	Mazán	Gamitanacocha	0.010213	0.000917407	0.02	0.0160831	0.00916277	0.0111241	0.02	0.02	0.0117429	0.00671933	0.0125243	0.0194386	32	1	4	5	1	36.4	0	3	0	0	NA	0
919	Mazán	Gamitanacocha	0.00886507	0.00135047	0.00267994	0.0115089	0.00303368	0.00232154	0.00189735	0.00166599	0.000738666	0.000866586	0.000104409	0.02	31	0	4	8	1	36.6	0	3	0	0	NA	0
920	Mazán	Gamitanacocha	0.02	0.0178621	0.0106896	0.00192796	0.00662877	0.02	0.02	0.00160451	0.00187689	0.02	0.01556	0.000566478	9	0	3	8	0	37.1	0	3	0	0	NA	0
921	Mazán	Gamitanacocha	0.000522236	0.000290371	0.000168386	0.000285778	0.000353925	0.00921504	0.000441625	0.000192325	0.000197321	0.00100221	6.93e-05	0.000289305	13	1	3	8	0	36.1	0	3	0	0	NA	0
922	Mazán	Gamitanacocha	0.00947848	0.00533253	0.00888628	2.45e-05	0.00159675	0.0169982	0.02	0.00225036	0.00344441	0.0113269	0.0032207	0.000158173	2	0	1	0	1	36.7	0	3	0	0	NA	0
923	Mazán	Gamitanacocha	2.54e-05	0.000406897	0.000385782	2.09e-05	0.000181926	0.000633101	0.0142744	0.000256549	0.000721435	0.00290395	0.000878936	0.000330707	4	0	2	8	0	36.8	0	3	0	0	NA	0
924	Mazán	Gamitanacocha	0.006317	0.000734977	0.00885309	0.02	0.000155715	0.01039	0.0015899	0.00476472	0.00654378	0.00793129	0.000784457	0.000309006	45	1	4	5	1	36	0	4	0	0	NA	2
925	Mazán	Gamitanacocha	6.03e-05	4.07e-05	0.000260222	0.000846545	1.95e-05	0.000892267	9.61e-05	0.00229607	9.31e-05	0.0142267	5.31e-05	4.1e-05	36	0	4	7	1	36.1	0	4	0	0	NA	0
926	Mazán	Gamitanacocha	0.00559936	0.00159813	0.00287282	0.00335046	0.02	0.00947446	0.00360542	0.000169167	0.00248118	0.00502612	0.00264738	0.000557456	19	0	4	7	1	36.2	0	4	0	0	NA	0
927	Mazán	Gamitanacocha	0.000225579	9.49e-05	2.22e-05	1.95e-05	2.74e-05	0.000819037	0.000319389	3.75e-05	1.95e-05	0.000109618	8.86e-05	3.57e-05	12	0	4	5	1	36.5	0	4	0	0	NA	0
928	Mazán	Gamitanacocha	0.00112429	0.000235785	8.73e-05	1.95e-05	2.33e-05	0.0102515	0.000923013	0.000214368	1.95e-05	0.000676714	0.000148731	6.65e-05	8	1	3	8	1	36.9	0	4	0	0	NA	0
929	Mazán	Libertad	0.013546	0.000650091	0.0110976	0.0107592	0.00331338	0.0167545	0.0171462	0.0137068	0.00090978	0.02	0.00542807	0.00128141	34	0	4	5	0	36	0	4	1	1	2	2
930	Mazán	Libertad	0.000375158	0.000526311	0.00036047	0.000388393	3.58e-05	0.00570041	0.000511174	0.000745695	0.000509606	0.00203196	0.00394745	0.000533423	13	0	4	0	0	35.6	0	4	1	0	NA	0
931	Mazán	Libertad	0.00651457	0.00156309	0.00069621	0.00118885	0.000376107	0.0145882	0.00136661	0.000238404	7.84e-05	0.000742178	0.000217773	9.85e-05	8	0	3	0	0	35.6	0	4	1	0	NA	0
932	Mazán	Libertad	0.00760514	0.000707703	0.00114087	0.00783929	0.000447238	0.02	0.000841649	0.000618161	0.0137648	0.010884	0.00329142	0.000319853	61	1	3	5	0	35.9	0	4	0	0	NA	0
933	Mazán	Libertad	0.00457803	0.000842079	0.00425239	0.00667651	0.000184115	0.00808528	0.000421968	0.00622077	0.000221226	0.00788553	0.00521816	0.000163999	64	0	1	5	0	35.6	0	4	0	0	NA	0
934	Mazán	Libertad	0.00536013	0.00105992	0.000682166	0.00089957	0.000160076	0.0046037	0.00333456	0.00181582	0.00016986	0.00356028	0.00386456	0.00208504	5	0	1	0	0	35.6	0	4	0	0	NA	0
935	Mazán	Libertad	0.00698814	0.000760492	0.00170735	6.07e-05	0.000110156	0.00204625	0.000686521	0.00313861	0.000493113	0.00674107	0.000849004	0.000696466	19	1	4	5	0	35.6	0	4	0	0	NA	0
936	Mazán	Libertad	0.00437995	0.000577744	0.0031947	0.00543314	0.000549886	0.00284143	0.000364707	0.00670767	0.00039859	0.00424222	0.00039566	0.00341952	26	1	4	5	0	35.6	0	4	0	1	2	2
937	Mazán	Libertad	0.00946005	8.71e-05	0.000618973	0.0120617	0.000269867	0.00137706	0.00379936	8.42e-05	0.000224906	0.00146603	0.00358169	0.000312949	25	0	4	7	0	35.6	0	4	0	0	NA	0
938	Mazán	Libertad	0.02	0.00743625	0.02	0.02	0.00669649	0.0133688	0.02	0.00223389	0.000526187	0.02	0.02	0.02	75	0	1	0	0	35.6	0	2	0	0	NA	0
939	Mazán	Libertad	0.000467638	5.35e-05	0.000138684	0.000898737	2.74e-05	0.00122777	7.22e-05	0.000236831	3.25e-05	0.0186714	4.83e-05	0.000439678	25	0	5	5	1	36.8	0	3	1	0	NA	0
940	Mazán	Libertad	1.95e-05	5.79e-05	1.95e-05	1.95e-05	1.95e-05	3.36e-05	0.000574055	0.000162514	1.95e-05	0.0015688	1.95e-05	9.47e-05	4	0	9999	0	1	36	0	3	1	0	NA	0
941	Mazán	Libertad	7.03e-05	0.00379884	0.00475492	4e-05	0.000305212	0.000108276	0.02	0.000562647	0.000329016	0.00254595	0.00185536	0.000384106	1	1	9999	0	1	36	0	3	1	0	NA	0
942	Mazán	Libertad	0.0101364	0.000692326	0.00437608	0.0154596	0.00241975	0.01082	0.0159785	0.000197497	0.02	0.00260932	0.000482659	0.00394761	60	1	4	3	0	36.4	0	2	1	0	NA	0
943	Mazán	Libertad	0.02	0.000505227	0.000527488	0.00518017	3.37e-05	0.00136085	0.000552531	0.00116712	0.00213106	0.0055487	4.3e-05	7.39e-05	44	1	5	5	1	36.4	0	3	1	0	NA	0
944	Mazán	Libertad	0.00936579	0.00205084	0.00120019	0.00185671	0.000331768	0.00761048	0.00740914	0.0038363	0.000283035	0.00648882	0.00683014	0.0037451	52	0	3	7	0	35.6	0	3	1	0	NA	0
945	Mazán	Libertad	0.00523267	0.000808093	0.00154444	6.42e-05	0.000133962	0.00161114	0.000561738	0.00313861	0.000354481	0.00663983	0.000705702	0.000688368	33	1	3	5	1	36.4	0	3	1	0	NA	0
946	Mazán	Libertad	0.00579098	0.000839681	0.00453998	0.00657611	0.000797419	0.00333951	0.000465878	0.008459	0.000548938	0.00586694	0.000523423	0.00383881	27	0	4	5	0	35.9	0	3	1	0	NA	0
947	Mazán	Libertad	2.44e-05	3e-05	2.03e-05	2.5e-05	3.16e-05	0.000241119	1.95e-05	0.000200604	2.08e-05	0.000295551	1.95e-05	2.71e-05	11	1	9999	0	0	36.5	0	3	1	0	NA	0
948	Mazán	Libertad	0.000122247	6.17e-05	1.95e-05	1.98e-05	4.83e-05	0.000415779	0.00029558	0.00012197	2.46e-05	0.000202786	1.95e-05	5.72e-05	9	0	9999	0	0	35.6	0	3	1	0	NA	0
949	Mazán	Libertad	0.02	0.000394448	0.02	0.00570402	0.000498503	0.0062779	0.02	0.00164353	0.000778634	0.0127295	0.00879608	0.000686344	57	1	4	5	0	36.4	0	3	0	0	NA	0
950	Mazán	Libertad	0.0124405	0.000490069	0.00280751	0.0135242	0.000920167	0.012188	0.00410296	0.000710352	0.000483782	0.02	0.00710373	0.00137108	52	0	1	7	0	36.6	0	3	0	0	NA	0
951	Mazán	Libertad	0.00070312	0.000179378	2.92e-05	1.95e-05	6.52e-05	0.000828096	0.00129695	2.9e-05	2.93e-05	0.00320512	3.18e-05	9.09e-05	6	1	3	8	0	38	1	3	0	0	NA	0
952	Mazán	Libertad	0.0110425	0.000961396	0.00137863	0.0138887	0.000166623	0.00707308	0.00351755	0.011271	0.000932043	0.00527567	0.00669824	0.00169939	68	1	3	5	0	36.5	0	3	0	0	NA	0
953	Mazán	Libertad	0.02	0.00115285	0.00172153	0.000896239	0.000527531	0.0034202	0.00093128	0.000164048	0.0018985	0.00178362	0.000517529	0.00122413	56	1	5	5	1	36	0	3	0	0	NA	0
954	Mazán	Libertad	0.00355308	0.000230393	0.00258876	0.00645245	0.000168807	0.00394513	0.00266871	0.000865663	0.000625937	0.00281856	0.000229522	0.00102688	41	0	4	5	1	36.7	0	3	0	0	NA	0
955	Mazán	Libertad	0.00968307	7e-05	0.00637829	0.00732221	0.00472694	0.00888798	0.0121245	0.000107715	0.0062677	0.00752264	0.000307835	0.000611681	85	0	1	5	0	36.4	0	3	0	0	NA	0
956	Mazán	Libertad	0.02	0.00984305	0.00522932	0.0167397	0.02	0.02	0.00969717	0.000899468	0.0100998	0.00916941	0.00399709	0.00504428	49	0	4	5	1	36.7	0	3	0	0	NA	0
957	Mazán	Libertad	0.0140277	0.000761949	0.015139	0.02	0.02	0.00926862	0.02	0.000595924	0.000581062	0.02	0.00259436	0.002101	59	1	4	5	0	36.5	0	1	0	0	NA	0
958	Mazán	Libertad	0.00218593	0.000766324	0.000448466	0.00641262	0.00229577	0.00194386	0.00110422	0.00127115	0.000766479	0.00204679	0.00688284	0.00226531	52	0	3	5	0	36.4	0	4	0	0	NA	0
959	Mazán	Libertad	0.0082004	0.000733246	0.00804191	0.02	0.000336197	0.0185003	0.00106053	0.000289404	0.000106283	0.02	0.0194611	0.00477609	49	1	3	5	1	36.1	0	2	0	1	2	2
960	Mazán	Libertad	0.02	0.000858922	0.02	0.0186502	0.00053647	0.00328845	0.00371533	0.00130786	0.000147992	0.012046	0.000889541	0.00408114	26	0	4	7	1	36.7	0	3	0	0	NA	0
961	Mazán	Libertad	0.000433135	0.00019521	0.00036047	1.95e-05	0.000199453	0.00140467	0.00118092	0.0002687	0.000177983	0.00413248	0.000720051	0.000714706	8	1	9999	0	1	36.3	0	3	0	0	NA	1
962	Mazán	Libertad	8.36e-05	7.46e-05	4.45e-05	2.47e-05	4.41e-05	0.000688279	9.64e-05	4.91e-05	1.95e-05	0.0024677	5.63e-05	7.95e-05	6	0	9999	0	1	36.2	0	3	0	0	NA	0
963	Mazán	Libertad	1.95e-05	0.000110502	0.000174876	1.95e-05	4.62e-05	3.72e-05	0.000414629	2.52e-05	4.23e-05	0.000252354	2.58e-05	6.09e-05	3	1	9999	0	1	36.4	0	3	0	0	NA	1
964	Mazán	Libertad	3.59e-05	1.95e-05	0.000289878	1.95e-05	0.000108	2.67e-05	6.05e-05	2.42e-05	2.67e-05	8.49e-05	2.49e-05	3.83e-05	0	1	9999	0	1	37.1	0	3	0	0	NA	0
965	Mazán	Libertad	0.0055517	0.000616535	0.00322978	0.000220465	0.000338412	0.00132664	0.00445224	0.000105724	6.98e-05	0.00226999	0.000165718	0.0005735	27	0	3	5	1	36.3	0	3	0	0	NA	0
966	Mazán	Libertad	0.000154994	5.61e-05	3.38e-05	1.95e-05	4.83e-05	0.00022026	0.000288779	5.48e-05	2.51e-05	0.000369175	6.76e-05	9.47e-05	6	1	2	8	1	36.1	0	3	0	0	NA	0
967	Mazán	Libertad	0.00467779	0.00132822	0.00870168	0.0059819	0.0020958	0.00238369	0.00141027	0.000395567	0.000447853	0.0113532	0.001152	0.00153516	52	1	3	5	1	35.5	0	3	0	0	NA	1
968	Mazán	Libertad	0.00738822	0.00376782	0.00616736	0.00390457	0.02	0.009385	0.0029845	0.0152657	0.00370223	0.0127572	0.00167554	0.000362329	43	0	1	7	1	36.5	0	3	0	0	NA	0
969	Mazán	Libertad	0.000163448	0.00142011	0.0112771	0.000105992	0.000380546	0.02	0.02	0.00460819	0.00536949	0.00399446	0.0114368	0.0012963	8	1	3	8	1	36	0	3	0	0	NA	0
970	Mazán	Libertad	4.93e-05	2.48e-05	2.89e-05	1.95e-05	0.000127455	3.67e-05	4.74e-05	3.08e-05	0.000184185	0.00214482	1.95e-05	8.52e-05	4	1	2	8	1	35.9	0	3	0	0	NA	0
971	Mazán	Libertad	0.0100858	0.000344515	0.000552471	0.00967356	6.52e-05	0.0035727	0.000141626	0.000153839	4.32e-05	0.000575026	0.000105828	3.92e-05	36	0	3	7	1	36.6	0	4	0	0	NA	0
972	Mazán	Libertad	0.000328824	0.000831004	0.000883096	0.00177605	9.08e-05	0.00680768	0.0065424	0.00152657	0.000100454	0.00538448	0.00091864	0.000114724	14	0	5	8	1	36.1	0	4	0	0	NA	2
973	Mazán	Libertad	4.93e-05	0.00013336	4.13e-05	5.12e-05	9.51e-05	0.000227199	0.0002848	9.11e-05	4.37e-05	0.00192535	3.38e-05	0.000197119	10	1	3	8	1	36.4	0	4	0	0	NA	0
974	Mazán	Libertad	3.65e-05	8.78e-05	6.05e-05	1.95e-05	0.000153535	0.000642613	0.00067908	3.57e-05	2.93e-05	0.000208992	4.46e-05	7.02e-05	5	1	2	8	1	36.6	0	4	0	0	NA	0
975	Mazán	Libertad	0.00693239	0.00207168	0.02	0.02	0.00526111	0.00945812	0.00483516	0.000345481	0.000742685	0.0180102	0.00224082	0.00218001	57	1	3	5	1	36.9	0	3	1	0	NA	0
976	Mazán	Libertad	0.00806187	0.000373719	0.00884296	0.0189337	0.00205865	0.0111341	0.00105108	0.0018338	0.00246916	0.00535042	0.01018	0.000454598	50	1	1	1	0	36.2	0	3	1	0	NA	0
977	Mazán	Libertad	0.00599431	0.000475278	0.000428937	0.00769125	0.00118009	0.00266613	0.000255708	0.0035359	0.00668664	0.00932674	0.0017518	0.00110412	43	1	3	5	1	36	0	4	0	0	NA	0
978	Mazán	Libertad	1.95e-05	3.21e-05	7.38e-05	1.95e-05	0.00020823	1.95e-05	0.02	4.72e-05	3.47e-05	0.000122019	2.58e-05	6.65e-05	24	1	3	4	1	36.1	0	3	0	0	NA	0
979	Mazán	Libertad	0.00206735	0.000116975	0.000267819	0.00502756	0.000278696	0.00272573	0.000184603	0.000145703	3.47e-05	0.00287952	0.000361529	0.000314921	19	0	5	7	1	36.3	0	3	0	0	NA	0
980	Mazán	Libertad	4.82e-05	0.000197177	0.000412147	1.95e-05	9.72e-05	0.000181783	0.000455213	6.24e-05	3.79e-05	0.00315261	6.49e-05	0.000455593	4	0	1	0	1	35.5	0	3	0	0	NA	0
981	Mazán	Libertad	1.95e-05	3.21e-05	2.99e-05	1.95e-05	1.95e-05	0.000105229	4.47e-05	1.95e-05	1.95e-05	0.000466515	1.95e-05	4.19e-05	2	0	1	0	1	36.3	0	3	0	0	NA	0
982	Mazán	Libertad	0.000926737	0.000937156	0.00227761	7.86e-05	0.000173178	0.0041787	4.89e-05	0.00123206	0.00038021	0.000715426	0.000818198	0.02	61	1	3	5	0	35.5	0	3	1	0	NA	0
983	Mazán	Libertad	0.000817573	0.000897173	0.02	1.95e-05	0.000221411	0.00272696	0.00260878	0.00679486	0.000722635	0.02	0.0016925	0.00538066	53	1	3	5	0	36	0	4	0	0	NA	0
984	Mazán	Libertad	0.000824959	0.00399087	0.0177045	0.000438407	0.00332426	0.00282379	0.0134369	0.00473055	0.00345053	0.00439483	0.00156909	0.02	42	1	4	5	1	35.9	0	4	0	0	NA	0
985	Mazán	Libertad	0.00482019	0.000164817	0.000331882	4.65e-05	0.000915605	0.00173248	0.00134146	0.000957191	7.16e-05	0.00289784	6.16e-05	0.000163999	14	1	5	5	1	36	0	4	0	0	NA	0
986	Mazán	Libertad	1.95e-05	0.00418081	0.00101834	1.95e-05	0.000331768	3.09e-05	0.02	0.00188734	0.0021582	0.00550068	0.000316519	0.000111848	8	0	3	8	1	36.4	0	4	0	0	NA	0
987	Mazán	Libertad	0.000167363	0.000100283	2.47e-05	2.03e-05	0.000138305	0.000937858	0.00100683	4.26e-05	6.84e-05	0.0024677	1.95e-05	0.000191263	4	1	2	8	1	36	0	4	0	0	NA	0
988	Mazán	Libertad	0.00635905	0.00113933	0.0010571	0.0165974	0.00155857	0.00506036	0.00620584	0.000242865	0.0013269	0.00166288	0.000872583	0.000267666	46	0	3	7	1	36.6	0	4	0	0	NA	0
989	Mazán	Libertad	4.37e-05	0.000183911	1.97e-05	1.95e-05	5.04e-05	0.00013422	0.000409746	2.77e-05	5.02e-05	0.000393596	6.27e-05	4.99e-05	4	1	1	0	0	37.3	0	4	0	0	NA	0
990	Mazán	Libertad	1.95e-05	3.18e-05	2.22e-05	1.95e-05	4.83e-05	1.95e-05	0.000422948	0.000126746	3.85e-05	0.000103426	5.23e-05	6.18e-05	6	1	2	0	0	36.8	0	4	0	0	NA	0
991	Mazán	Libertad	0.001997	0.000268112	0.000114256	0.00274443	3.16e-05	0.00640084	0.000341723	0.000101004	4.35e-05	0.00100515	0.000116943	5.36e-05	14	1	4	3	1	35.9	0	4	0	0	NA	2
992	Mazán	Libertad	4.93e-05	0.00023894	0.000570725	2.25e-05	0.000151357	8.98e-05	0.00457137	0.00172597	0.00378421	0.000472569	5.2e-05	0.000144603	8	0	3	0	0	36.7	0	4	0	1	2	2
993	Mazán	Libertad	0.0107821	0.00962705	0.00247105	0.02	0.00528598	0.02	0.02	0.0026117	0.00110287	0.0111784	0.00333094	7.95e-05	51	1	4	5	0	36	0	4	0	0	NA	0
994	Mazán	Libertad	0.000917779	0.000204632	0.00910987	0.0037015	0.00016444	0.02	0.00681087	0.0173985	0.0061251	0.00112567	0.00118214	0.000810386	68	1	3	5	1	36.2	0	2	0	0	NA	2
995	Mazán	Libertad	0.0155101	0.000875255	0.00295223	0.02	0.00332426	0.0179431	0.02	0.00110107	0.000563049	0.00142788	0.00619672	0.00026177	58	0	3	7	1	36.5	0	2	0	0	NA	0
996	Mazán	Libertad	0.00195219	0.000247539	0.000844936	0.000430849	8.22e-05	0.0040967	0.00238775	0.000389817	7.81e-05	0.00739548	0.0012629	0.00186823	10	1	3	8	0	36.1	0	2	0	0	NA	0
997	Mazán	Libertad	0.00178576	9.5e-05	0.000113224	0.00578648	0.000284121	0.00192012	0.00483506	8.88e-05	4.33e-05	0.00163569	0.000903237	0.000136294	22	0	4	5	1	36.8	0	2	0	0	NA	0
998	Mazán	Libertad	8.6e-05	0.000181552	0.000733735	4.13e-05	0.000194317	0.00587307	0.02	9.51e-05	7.53e-05	0.000772081	0.000610394	0.000278177	6	1	3	8	0	36.7	0	2	0	1	2	2
999	Mazán	Libertad	0.0115503	0.000127897	0.000467674	0.00717613	8.12e-05	0.00421469	0.00463404	0.000240855	0.00018193	0.00725296	0.000118595	0.000732033	35	0	4	5	1	36.1	0	4	0	0	NA	0
1000	Mazán	Libertad	0.00260646	7.03e-05	0.000116576	0.0014338	0.000287478	0.00133519	0.000337354	0.000348417	8.69e-05	0.000966586	9.04e-05	0.0004447	71	0	1	5	0	36.2	0	2	0	0	NA	0
1001	Mazán	Libertad	0.00775831	0.00525186	0.0196108	0.00899872	0.00392036	0.02	0.02	0.00389933	0.00146703	0.02	0.0184544	0.00528208	81	1	1	0	0	36.7	0	2	0	0	NA	0
1002	Mazán	Libertad	0.000544226	0.00337016	0.000487836	0.00128999	0.000161747	0.00440681	0.000623695	0.0065911	0.000451134	0.0157713	0.00264527	0.00106825	39	1	4	5	1	36.2	0	3	0	0	NA	0
1003	Mazán	Libertad	0.00181248	0.000378617	0.0052331	0.00226752	0.000136168	0.000571004	0.000833458	0.000878826	0.000263368	0.00028264	0.000169891	0.00183784	35	0	3	7	1	36.3	0	3	0	0	NA	0
1004	Mazán	Libertad	4.35e-05	4.8e-05	0.000160545	2.2e-05	0.000214088	5.39e-05	0.000225868	0.000138202	0.000226975	0.000645623	6.44e-05	0.000111812	4	1	2	0	1	36.8	0	3	0	0	NA	2
1005	Mazán	Libertad	0.00248057	0.00257734	0.00200453	0.0017031	0.00026067	0.0019945	0.00116209	0.00149416	0.000188294	0.00431035	0.000558839	0.00105669	31	0	4	88	1	36.7	0	4	0	0	NA	2
1006	Mazán	Libertad	0.014665	0.00373609	0.00109074	0.0164443	0.000422261	0.02	0.000481616	0.00167373	0.000639577	0.0132035	0.00245704	0.000729176	5	0	1	0	0	36.5	0	4	0	0	NA	2
1007	Mazán	Libertad	5.96e-05	0.000421486	0.000211921	2.49e-05	8.7e-05	0.00093178	0.000178625	5.49e-05	4.08e-05	0.000600571	4.92e-05	9.04e-05	2	1	1	0	0	36.6	0	4	0	0	NA	0
1008	Mazán	Libertad	0.0155854	0.00110685	0.0187658	0.00626644	0.000723758	0.00878598	0.02	0.0112868	0.00104139	0.02	0.02	0.00785328	61	1	4	5	1	35.5	0	4	0	0	NA	0
1009	Mazán	Libertad	0.00428066	0.00105531	0.00104393	0.00708064	0.000869312	0.0017342	0.00792492	0.0034497	0.00252617	0.000616965	6.1e-05	0.000183164	54	0	3	5	1	35.5	0	4	0	0	NA	0
1010	Mazán	Libertad	3.29e-05	0.00167504	7.3e-05	3.25e-05	0.000105061	5.25e-05	0.000408736	5.2e-05	7.4e-05	0.000278493	2.34e-05	5.4e-05	7	1	3	8	0	35.6	0	4	0	0	NA	0
1011	Mazán	Libertad	0.00201749	0.00044249	0.000151854	0.00101731	6.41e-05	0.00115215	0.00169271	0.000716017	0.000255228	0.0013522	7.18e-05	0.000664955	40	1	5	5	0	35.5	0	4	1	0	NA	0
1012	Mazán	Libertad	0.00337077	0.000108005	0.000179259	1.95e-05	5.85e-05	0.000930126	0.00103876	0.000374997	0.0013034	0.000715061	0.00118807	0.00350749	42	0	5	5	0	36	0	4	1	0	NA	0
1013	Mazán	Libertad	0.00398713	0.00126725	0.000965779	0.00169305	0.000513193	0.00160297	0.000447271	0.000292467	0.00029415	0.00903494	0.00277969	0.000450365	52	1	3	5	0	36.1	0	4	1	0	NA	0
1014	Mazán	Libertad	0.0038005	0.000332834	0.00572253	0.02	0.00165626	0.0125393	0.00373442	0.02	0.00137532	0.000820845	0.00244851	0.000532626	40	0	4	5	0	36.2	0	4	1	0	NA	0
1015	Mazán	Libertad	0.000797829	0.000264278	0.000164619	0.000632812	0.000402023	0.00149845	0.00300863	0.000132875	9.23e-05	0.0107977	4.03e-05	0.00118125	12	0	3	8	0	35.5	0	4	1	0	NA	0
1016	Mazán	Libertad	4.74e-05	7.03e-05	3.32e-05	2.2e-05	0.000168215	2.95e-05	0.000995677	2.48e-05	3.28e-05	0.000179177	4.18e-05	0.000441868	4	1	2	0	0	35.6	0	4	1	0	NA	0
1017	Mazán	Libertad	0.000635245	0.000459543	0.00023481	0.00176428	0.000280767	0.00384848	0.00239332	0.00197166	0.000356826	0.00766568	8.8e-05	9.04e-05	47	0	3	5	0	35.5	0	4	0	0	NA	0
1018	Mazán	Libertad	0.00955889	0.000717502	0.000575262	0.00455463	0.0001457	0.00131411	0.0018452	0.00127544	7.66e-05	0.00393585	0.00408124	0.000478707	24	0	1	5	0	36.2	0	4	0	0	NA	0
1019	Mazán	Libertad	0.000986442	0.000279554	0.00143964	0.00523575	0.00239974	0.00653336	0.000290279	0.00139087	0.000610709	0.02	0.000618257	0.00243596	80	1	1	5	0	36.1	0	4	0	0	NA	0
1020	Mazán	Libertad	3.29e-05	0.000133506	0.00539512	2.79e-05	9.3e-05	0.000455252	0.00028847	3.86e-05	0.000147638	7.36e-05	3.45e-05	0.000311929	29	1	5	5	0	35.9	0	4	0	0	NA	0
1021	Mazán	Libertad	0.00636157	0.000234976	0.000467025	0.00358519	8.12e-05	0.00755199	0.000449551	4.26e-05	0.0003405	0.001015	0.000507717	5.15e-05	32	0	3	5	0	35.5	0	4	0	0	NA	0
1022	Mazán	Libertad	4.66e-05	0.000252573	9.34e-05	3.25e-05	7.25e-05	0.000597205	0.000284131	0.000585804	5.84e-05	0.000865461	7.77e-05	0.000297856	13	0	4	0	0	35.5	0	4	0	0	NA	0
1023	Mazán	Libertad	7.3e-05	3.73e-05	4.17e-05	3.33e-05	0.000247311	4.49e-05	7.59e-05	2.94e-05	5.84e-05	0.000261906	3.96e-05	4.4e-05	2	0	1	0	0	35.5	0	4	0	0	NA	0
1024	Mazán	Libertad	0.00603825	0.00182261	0.00113564	0.0182746	0.000476183	0.0103074	0.00610325	0.00121008	0.000488256	0.02	0.000550594	0.000351395	44	0	4	5	0	35.9	0	4	0	0	NA	0
1025	Mazán	Libertad	2.44e-05	0.000781012	0.000272034	2.27e-05	0.000105061	0.000132333	0.000718443	0.00258501	0.000131994	0.000625157	0.00019515	0.000128101	29	1	8	88	1	36.4	0	4	0	0	NA	0
1026	Mazán	Libertad	0.02	0.00020207	0.000458597	0.00202904	0.000181223	0.00435219	0.00769243	0.000167258	4.25e-05	0.000336554	6.44e-05	0.000183164	21	0	4	7	0	35.5	0	4	0	0	NA	0
1027	Mazán	Libertad	7.99e-05	0.00213536	0.000865469	0.000267915	0.000493013	0.0123693	0.0157474	0.000495231	0.000846838	0.02	0.00624902	0.000241717	7	1	9999	0	0	35.6	0	3	1	0	NA	0
1028	Mazán	Libertad	0.00213782	0.000866763	0.00143007	0.0071557	0.000191036	0.00749266	0.000101345	8.65e-05	0.000228479	0.000592369	0.00388613	0.000680642	52	0	9999	5	1	36.8	0	3	1	0	NA	0
1029	Mazán	Libertad	0.00378894	0.000792334	0.00200762	0.00957408	0.00516335	0.00813093	0.0103328	0.000331111	0.000388675	0.00259695	0.00297855	0.00628154	77	0	9999	0	0	36.5	0	3	1	0	NA	0
1030	Mazán	Libertad	0.00110411	0.000255098	0.000325396	8.06e-05	0.000111187	0.00118896	0.00232103	3.92e-05	4.25e-05	0.000419377	0.000267907	9.17e-05	16	0	5	5	0	35.6	0	3	1	0	NA	0
1031	Mazán	Libertad	6.62e-05	0.00105773	5.35e-05	1.95e-05	0.000412143	0.000278074	0.00787075	0.000130222	3.84e-05	0.00152798	0.000566637	0.0046314	14	1	9999	0	0	35.6	0	3	1	0	NA	0
1032	Mazán	Libertad	3.59e-05	0.000356778	9.88e-05	2.06e-05	0.000344685	0.000839476	0.00552185	5.61e-05	3.92e-05	0.02	6.21e-05	0.00018039	12	0	9999	0	0	35.6	0	3	1	0	NA	0
1033	Mazán	Libertad	5.14e-05	0.0002306	0.0104554	1.95e-05	0.000129859	0.000132712	0.000756744	4.15e-05	0.000132465	0.00126412	5.03e-05	0.00310482	6	0	9999	0	0	36.4	0	3	1	0	NA	0
1034	Mazán	Libertad	0.0121997	0.002452	0.00370509	0.0160974	0.00510283	0.0145034	0.0117288	9.96e-05	0.0010706	0.00614542	0.00301609	0.00454856	48	1	5	5	0	36.4	0	3	1	0	NA	0
1035	Mazán	Libertad	0.00274533	0.000425539	0.000251826	0.00217073	0.000683849	0.00204574	0.000274033	0.0019875	0.000188785	0.000526635	0.000138286	0.0159612	42	1	4	5	0	35.6	0	3	0	0	NA	0
1036	Mazán	Libertad	0.02	0.00251884	0.00307867	0.0158079	0.000207482	0.0117987	0.00781916	0.00052608	0.000754983	0.00123607	0.000787467	0.000379632	41	0	4	5	0	36.3	0	3	0	0	NA	0
1037	Mazán	Libertad	0.0140389	0.000397959	0.00318585	0.00331767	0.000247311	0.00846945	0.00719533	0.00113803	0.000526839	0.02	0.000296996	0.000155513	14	1	4	8	0	35.9	0	3	0	0	NA	0
1038	Mazán	Libertad	0.000408252	0.000185211	0.000157642	0.000610533	0.000197602	0.00113566	0.001328	7.93e-05	3.36e-05	0.00393175	2.34e-05	0.000133559	10	0	9999	8	0	35.6	0	3	0	0	NA	0
1039	Mazán	Libertad	3.59e-05	1.95e-05	2.34e-05	1.95e-05	0.000105061	2.81e-05	2.72e-05	1.95e-05	3.52e-05	0.000435912	1.95e-05	4.04e-05	5	0	9999	0	0	35.9	0	3	0	0	NA	0
1040	Mazán	Libertad	3.44e-05	2.69e-05	1.95e-05	1.95e-05	9.9e-05	7.58e-05	6.56e-05	1.95e-05	2.81e-05	0.00487629	1.95e-05	5.9e-05	1	0	9999	0	0	36	0	3	0	0	NA	0
1041	Mazán	Libertad	0.00295651	0.000348881	0.000543542	0.0018523	7.54e-05	0.0067208	0.00148263	0.000141544	0.000145732	0.000698743	0.000168216	0.000103726	22	1	5	5	1	35.9	0	3	0	0	NA	0
1042	Mazán	Libertad	0.00937163	0.000127897	0.000139211	0.00751671	8.12e-05	0.00528229	9.67e-05	0.000384943	0.000116561	0.00340607	0.00150165	0.00031897	21	0	4	5	1	36.7	0	3	0	0	NA	0
1043	Mazán	Libertad	9.39e-05	0.0012172	0.0001728	2.2e-05	0.000177963	2.88e-05	0.00987208	0.000141879	0.0046792	0.000674242	5.49e-05	0.000266945	4	1	9999	0	1	36.1	0	3	0	0	NA	0
1044	Mazán	Libertad	5.22e-05	3.21e-05	2.47e-05	2.71e-05	0.000181223	4.01e-05	7.97e-05	2.64e-05	3.6e-05	0.000203937	2.61e-05	6.16e-05	1	1	9999	0	1	35.9	0	3	0	0	NA	0
1045	Mazán	Libertad	0.0116961	0.00104966	0.00445964	0.00755915	0.00246199	0.00850799	0.00609673	0.00276109	0.00184495	0.00313517	0.00428296	0.000406489	23	1	5	5	1	36.7	0	3	1	1	2	2
1046	Mazán	Libertad	0.0124203	0.00135688	0.000367595	0.00541309	0.00179527	0.0163608	0.000362459	0.000324	0.000359996	0.02	0.000343875	0.00288741	45	1	1	5	0	35.6	0	3	1	0	NA	0
1047	Mazán	Libertad	0.0133037	0.000357766	0.00227098	0.00765563	0.000687179	0.00166199	0.00150409	0.000589495	0.000474566	0.00471737	0.000483228	0.00255759	42	1	3	5	0	35.5	0	3	1	0	NA	0
1048	Mazán	Libertad	0.00816791	0.000175471	0.000632541	0.000526951	0.000111187	0.00170544	0.00105869	0.00545183	0.000109161	0.00140018	3.63e-05	0.000932709	23	0	1	7	1	36.7	0	4	0	0	NA	0
1049	Mazán	Libertad	0.000297422	9.82e-05	5.05e-05	1.95e-05	8.7e-05	0.000322562	7.3e-05	5.08e-05	4.49e-05	0.000328262	0.000167379	9.3e-05	8	0	3	8	1	36.9	0	4	0	0	NA	0
1050	Mazán	Libertad	0.00065763	0.000209782	0.000223937	0.00167632	0.000105061	0.00423779	0.00196195	0.0002484	0.000370587	0.00199829	0.000910473	0.000103726	6	1	3	8	1	36	0	4	0	0	NA	2
1051	Mazán	Libertad	0.00168159	0.000679928	0.000782855	9.32e-05	0.000148895	0.0129901	0.0034607	0.00100855	0.000709322	0.00125611	0.00109462	0.00260705	4	0	2	8	1	36.8	0	4	0	0	NA	0
1052	Mazán	Libertad	0.00370552	0.000380612	0.00355558	0.02	9.3e-05	0.0157668	0.00566187	0.000961625	0.000189276	0.000885716	0.00127954	0.000205406	24	0	4	7	1	36.8	0	3	1	0	NA	0
1053	Mazán	Libertad	5.63e-05	8.84e-05	9.23e-05	0.000256706	0.000142514	0.00153954	0.00230332	4.81e-05	6.57e-05	0.000633346	0.000417103	8.24e-05	3	1	1	0	0	37.1	0	3	1	0	NA	0
1054	Mazán	Libertad	0.0159638	0.00164398	0.02	0.0109553	0.00631997	0.00507141	0.00965124	0.00290227	6.87e-05	0.0027211	0.000970559	0.000385284	79	1	1	5	1	35.5	0	4	0	0	NA	0
1055	Mazán	Libertad	0.0126356	0.000476695	0.0020107	0.00677916	0.000348056	0.00851764	0.00427431	0.000694421	0.000239037	0.00259695	0.000193036	0.00120885	69	0	1	5	1	36.1	0	4	0	0	NA	0
1056	Mazán	Libertad	0.019649	0.000855219	0.00665712	0.00773537	0.000829732	0.0137008	0.02	0.000651173	0.000270515	0.00390717	0.00124525	0.000158269	16	0	4	0	0	35.5	0	4	0	1	2	0
1057	Mazán	Libertad	0.00217229	0.0090694	0.02	0.00612415	0.000620466	0.02	0.02	0.00861519	0.000369527	0.0198394	0.00675447	0.000501399	11	0	3	8	0	36.4	0	4	0	0	NA	0
1058	Mazán	Libertad	5.3e-05	7.23e-05	0.000243303	2.56e-05	0.000207482	3.04e-05	0.000378062	3.8e-05	5.33e-05	0.02	2.41e-05	0.00151752	8	0	3	8	0	35.5	0	4	0	0	NA	0
1059	Mazán	Libertad	2.58e-05	2.64e-05	0.000194032	1.95e-05	9.9e-05	5.18e-05	5.86e-05	2.37e-05	8.51e-05	0.000170943	1.95e-05	6.93e-05	4	1	2	0	0	35.8	0	4	0	0	NA	0
1060	Mazán	Libertad	6.12e-05	6.17e-05	0.000625184	3.02e-05	0.000204184	3.61e-05	3.73e-05	2.75e-05	4.37e-05	0.00157985	6.44e-05	5.65e-05	2	1	1	0	0	36.7	0	4	0	0	NA	0
1061	Mazán	Libertad	0.000141803	6.48e-05	0.000216719	7.29e-05	0.000550138	0.000110173	0.000152138	4e-05	0.000115633	0.000493689	5e-05	0.000306298	1	1	1	0	0	36.4	0	4	0	0	NA	0
1062	Mazán	Libertad	0.00363889	0.000276682	0.000229971	0.00387776	0.000627149	0.0122694	0.02	0.000277059	8.11e-05	0.00211784	0.000343875	0.000213769	19	1	4	0	0	35.5	0	4	0	0	NA	0
1063	Mazán	Libertad	0.00095864	0.000300724	0.000922437	0.0040837	0.00143316	0.00141563	0.0027345	0.000300954	0.000208028	0.000319968	7.3e-05	0.000345752	32	0	4	5	1	36.1	0	4	0	0	NA	0
1064	Mazán	Libertad	0.00683704	0.000367344	0.00170861	0.00945398	0.00043912	0.00384249	0.00480068	6.39e-05	0.000485514	0.000698743	0.00561206	0.0131901	16	0	5	8	0	36.7	0	4	0	0	NA	0
1065	Mazán	Libertad	0.02	0.00119508	0.00209277	0.02	0.000253986	0.02	0.00902417	0.000656604	0.000299317	0.00440967	0.0145405	0.000399418	14	1	3	8	0	36.4	0	4	0	0	NA	0
1066	Mazán	Libertad	8.16e-05	0.000108005	0.000132939	3.17e-05	0.000240644	6.76e-05	0.001754	7.16e-05	8.91e-05	0.00289365	2.48e-05	0.000125376	15	0	4	7	1	36.3	0	3	1	0	NA	0
1067	Mazán	Libertad	0.0114966	0.000222185	0.00101498	0.000416652	0.000287478	0.00413751	0.000470897	0.000472989	0.000126825	0.000600571	0.000138286	0.00041639	35	1	4	5	0	36	0	2	0	0	NA	0
1068	Mazán	Libertad	0.0121798	0.000125541	0.000261604	0.00261229	0.00122568	0.000403621	0.00055828	0.000102141	0.0105821	0.02	6.29e-05	0.02	65	1	9999	0	0	36	0	2	0	0	NA	0
1069	Mazán	Libertad	0.00165018	0.000993221	0.000793817	0.00404867	0.000513193	0.0071631	0.000393364	0.000404564	0.000124016	0.00141217	0.000122678	0.000266945	68	0	9999	5	0	35.9	0	2	0	0	NA	0
1070	Mazán	Libertad	0.00040718	0.000130846	3.23e-05	4.21e-05	0.000117365	0.000173958	6.11e-05	3.35e-05	3.6e-05	0.000353135	4.4e-05	9.04e-05	8	0	9999	0	0	36.7	0	2	0	0	NA	0
1071	Mazán	Libertad	0.0104303	0.00249893	0.00181763	0.0132325	0.00790418	0.0110073	0.0193702	0.000144561	0.000453851	0.0109845	0.0014222	0.02	58	1	9999	5	0	36.8	0	3	1	0	NA	0
1072	Mazán	Libertad	0.00661909	0.00363738	0.0140134	0.00470506	0.00251452	0.0103864	0.00269631	0.000435246	0.000482774	0.00753059	0.00144019	0.00335643	51	0	9999	5	0	37.1	0	3	1	0	NA	0
1073	Mazán	Libertad	0.000101114	9.16e-05	0.000595179	4.71e-05	0.000284121	0.00031443	0.000676038	0.000199418	0.00010824	0.00403842	0.000381018	0.000144515	11	0	3	8	0	35.5	0	4	0	0	NA	0
1074	Mazán	Libertad	0.000145595	0.000149564	6.16e-05	9.36e-05	0.000240644	0.000327287	0.00282849	0.00015028	0.000606761	0.02	6.99e-05	0.000817872	3	1	1	0	0	35.5	0	4	0	0	NA	0
1075	Mazán	Libertad	0.00387378	0.000606699	0.00528945	0.00962104	0.000415516	0.0111889	0.00385404	0.00104861	0.000284874	0.00638436	0.00191744	0.000201229	21	0	4	5	0	35.9	0	4	0	0	NA	0
1076	Mazán	Libertad	2.44e-05	4e-05	3.23e-05	1.95e-05	6.97e-05	0.000238377	0.000111299	1.95e-05	2.43e-05	0.000179177	1.95e-05	7.98e-05	4	0	2	0	9999	36.7	0	4	0	0	NA	0
1077	Mazán	Libertad	5.79e-05	4.32e-05	0.000175146	2.75e-05	0.000220709	6.02e-05	0.00116121	2.94e-05	5.75e-05	0.000195675	0.00015611	0.000117226	2	1	1	0	0	36.7	0	4	0	0	NA	0
1078	Mazán	Libertad	0.02	0.00154562	0.00913551	0.00970085	0.000388529	0.00923896	0.00572532	0.000273408	0.00291938	0.00693314	0.00502687	0.000202621	60	1	4	5	1	35.5	0	3	1	0	NA	0
1079	Mazán	Libertad	0.00850518	0.00180946	0.00463945	0.00271904	0.000603747	0.0029332	0.00358685	0.000925833	0.001388	0.0160213	0.00310472	0.00041922	49	0	3	5	1	35.6	0	3	1	0	NA	0
1080	Mazán	Libertad	3.48e-05	0.000149488	1.99e-05	1.95e-05	0.000108738	2.76e-05	6.47e-05	1.95e-05	2.2e-05	0.000278835	3.59e-05	0.000247748	5	0	2	0	0	35.6	0	4	0	0	NA	0
1081	Mazán	Libertad	0.000213242	7.23e-05	2.74e-05	1.95e-05	9.33e-05	7.52e-05	0.000376142	3.13e-05	9.84e-05	0.00019263	4.11e-05	6.67e-05	7	0	3	8	0	35.6	0	4	1	0	NA	0
1082	Mazán	Libertad	4.5e-05	0.000137718	1.95e-05	1.95e-05	8.82e-05	0.000541376	0.00031587	2.25e-05	3.06e-05	0.000278835	2.07e-05	4.11e-05	6	1	3	8	0	35.5	0	4	1	0	NA	0
1083	Mazán	Libertad	2.27e-05	7.14e-05	0.00016843	1.95e-05	8.31e-05	6.07e-05	0.00384329	3.68e-05	0.000125227	0.000665006	0.00036153	5.48e-05	11	1	3	8	0	35.5	0	4	0	0	NA	0
1084	Mazán	Libertad	0.000217832	8.85e-05	3.99e-05	0.000136451	7.8e-05	0.001126	0.00763326	6.18e-05	2.85e-05	0.000245685	3.17e-05	3.39e-05	15	1	5	8	0	35.5	0	4	0	0	NA	0
1085	Mazán	Libertad	0.00524643	0.000243301	0.000882971	0.0133999	0.000654655	0.0104605	0.02	0.00221468	0.00138826	0.00106888	0.00657494	0.0025002	71	1	10	0	1	36.6	0	4	1	0	NA	0
1086	Mazán	Libertad	0.00405555	0.00160174	0.000909235	0.00147337	0.000539325	0.0077159	0.00142208	0.000154908	0.010856	0.00810568	0.000886401	0.000173555	60	0	4	7	0	36.1	0	4	1	0	NA	0
1087	Mazán	Libertad	2.16e-05	0.000751449	6.96e-05	1.95e-05	6.78e-05	3.38e-05	0.0039036	0.000137322	0.000230729	0.00131699	8.69e-05	6.67e-05	11	0	3	8	0	35.9	0	4	1	0	NA	0
1088	Mazán	Libertad	0.010699	0.0022415	0.00234866	0.00527859	0.00088852	0.0174985	0.00603939	8.83e-05	0.000648545	0.000548237	0.000410462	0.00503692	36	1	4	5	1	36.1	0	4	0	1	2	0
1089	Mazán	Libertad	0.00290274	0.000412049	0.0182057	3.02e-05	0.000103584	0.00678522	0.0126294	0.000217431	0.000257815	0.0119846	0.00223176	0.000438583	27	0	4	5	0	36.6	0	4	0	0	NA	0
1090	Mazán	Libertad	0.0045038	0.000448392	0.00172193	0.00891553	9.33e-05	0.00424638	0.00349648	0.000147188	0.000253698	0.00232611	0.00378305	0.00236922	12	0	4	0	0	36.2	0	4	0	0	NA	0
1091	Mazán	Libertad	0.000124742	0.000135419	0.000704173	8.51e-05	0.00029	0.00126649	0.00040284	0.000179984	7.3e-05	0.00317967	5.65e-05	0.000431854	9	1	3	8	0	36	0	4	0	0	NA	0
1092	Mazán	Libertad	0.00229709	0.00313437	0.00105289	0.000265849	0.00284806	0.00664025	0.02	0.00233939	0.00128645	0.00289566	0.00240856	0.000462135	4	1	1	0	0	36.7	0	4	0	0	NA	0
1093	Mazán	Libertad	0.00343126	0.00240427	0.00819954	0.0110897	0.00359765	0.0163542	0.00912551	7.04e-05	0.02	0.02	0.00743406	0.0022443	76	0	1	7	0	36.4	0	1	0	0	NA	0
1094	Mazán	Libertad	0.00353596	0.00281638	0.00265739	0.000827986	0.000361851	0.0125372	0.00126948	0.00128603	0.00239985	0.00326945	0.00127474	0.00235556	45	1	4	5	1	36.2	0	3	0	0	NA	0
1095	Mazán	Libertad	0.02	0.00359941	0.02	0.02	0.02	0.02	0.02	0.00181664	0.02	0.02	0.02	0.00605711	83	0	1	0	0	35.8	0	3	0	0	NA	0
1096	Mazán	Libertad	0.00107128	0.000264348	7.04e-05	4.17e-05	0.000173523	0.000517811	0.00026897	0.000279684	8.47e-05	0.00196004	0.000793063	0.000438583	14	0	5	8	0	36.6	0	3	1	0	NA	0
1097	Mazán	Libertad	0.017066	0.000741314	0.000427169	0.00615875	8.82e-05	0.00650264	0.000571242	0.000175498	0.000257815	0.00290552	0.00433695	0.000335369	39	0	1	7	0	36.6	0	2	0	0	NA	0
1098	Mazán	Libertad	4.5e-05	0.000128084	0.000107704	1.95e-05	0.00017612	3.27e-05	5.76e-05	1.95e-05	3.16e-05	0.000113533	4.61e-05	0.000137648	2	1	1	0	0	36.3	0	4	0	0	NA	0
1099	Mazán	Libertad	0.0054718	0.000546796	0.0031613	0.000804467	0.000315722	0.00218188	0.00325204	0.00290957	0.000276812	0.0103312	0.000108936	0.00166564	46	1	6	5	1	36.1	0	3	1	0	NA	0
1100	Mazán	Libertad	0.00122992	0.000324253	0.000104259	0.00164384	0.000165734	0.00101994	0.000160761	4.8e-05	2.89e-05	0.000239052	0.000633598	0.000336491	79	0	1	5	1	36.4	0	3	1	0	NA	0
1101	Mazán	Libertad	0.0180994	0.000346137	0.02	0.02	0.000774287	0.0120179	0.014927	0.00938223	0.02	0.0016189	0.00326718	0.000454284	46	1	4	5	0	36.1	0	2	0	0	NA	0
1102	Mazán	Libertad	0.000475956	0.00111013	0.000275813	0.00193695	9.84e-05	0.0025642	0.000193735	0.00013623	0.000318842	0.00832318	0.000567488	0.000840164	10	1	3	8	0	36.2	0	2	0	0	NA	2
1103	Mazán	Libertad	0.00977501	0.000401019	0.00117931	0.00906298	0.000504046	0.00928113	0.00272695	0.02	0.000521722	0.00601084	0.000732198	0.000207274	6	0	1	0	0	38.3	1	2	0	0	NA	0
1104	Mazán	Libertad	0.00214539	0.000235769	0.000500678	0.00274911	0.000233182	0.0144517	0.00341861	0.00157978	0.000228277	0.00654026	0.02	0.000346593	3	1	1	0	0	38	1	2	0	0	NA	2
1105	Mazán	Libertad	0.00326533	0.000370824	0.00637489	0.00222515	0.000134597	0.00974874	0.00486	0.00073505	6.81e-05	0.02	0.00110695	0.000201653	19	1	4	5	0	35.5	0	3	1	0	NA	0
1106	Mazán	Libertad	0.000535181	0.000252084	3.79e-05	0.000947774	0.000111317	0.00434919	0.000101346	0.000297162	0.000308817	0.000838824	0.00229888	0.000306176	7	1	3	8	0	36.7	0	2	0	1	2	2
1107	Mazán	Libertad	0.0049702	0.00214435	0.00655036	0.02	0.00580144	0.0130915	0.0137502	0.02	0.00554464	0.00705067	0.0155307	0.00493587	29	1	5	5	1	36.1	0	2	0	0	NA	0
1108	Mazán	Libertad	0.0120582	0.00114681	0.00658585	0.00591213	0.000846335	0.017761	0.0162294	0.00681202	0.00199388	0.000813157	0.00649665	0.00716606	27	0	1	7	1	36.4	0	2	0	0	NA	0
1109	Mazán	Libertad	8.31e-05	0.000241354	0.000260495	4.9e-05	8.56e-05	0.00211277	0.00316605	7.92e-05	0.000222971	0.00205607	0.000113007	0.00018142	8	0	3	8	1	36.8	0	2	0	0	NA	0
1110	Mazán	Libertad	6.09e-05	7.85e-05	1.99e-05	1.95e-05	0.000157945	5.12e-05	8.18e-05	3.42e-05	5.6e-05	0.000509122	1.95e-05	0.000355571	3	0	1	0	1	37.8	1	2	0	0	NA	0
1111	Mazán	Libertad	0.02	0.00195183	0.02	0.02	0.02	0.02	0.02	0.012997	0.00547103	0.00725481	0.02	0.00246266	68	1	5	5	1	35.5	0	4	0	0	NA	0
1112	Mazán	Libertad	0.000602263	0.000293087	0.00233234	0.00981738	0.000649656	0.00345613	0.00328272	0.000103359	0.00100884	0.00130745	0.000306463	0.000135409	45	0	5	5	1	35.6	0	4	0	0	NA	0
1113	Mazán	Primero de Enero	0.00376544	0.0016051	0.00687862	8.58e-05	0.000599598	0.005486	0.015149	0.00381901	0.000980207	0.00176534	0.00163336	0.00114554	29	0	4	7	1	36.7	0	4	0	0	NA	0
1114	Mazán	Primero de Enero	0.00362905	0.000387434	0.000997192	0.00309623	0.000248707	0.0141039	0.00165113	0.000226046	0.000128756	0.00123117	0.00301544	0.00157464	11	1	3	8	0	35.6	0	4	0	0	NA	0
1115	Mazán	Primero de Enero	0.000161773	9.16e-05	3.53e-05	1.95e-05	8.31e-05	0.000532249	0.000635571	2.78e-05	2.82e-05	0.000354889	0.000621806	0.00157464	5	0	2	0	0	36.6	0	4	0	0	NA	0
1116	Mazán	Primero de Enero	0.02	0.00065797	0.00117657	0.02	0.000279692	0.00854546	0.00300676	0.000406536	0.000134261	0.02	0.000969507	0.00108706	42	1	4	5	1	36.1	0	4	0	0	NA	0
1117	Mazán	Primero de Enero	0.00566367	0.00038457	0.00195312	0.00698658	0.000165734	0.00721337	0.00757749	0.000436773	0.0014464	0.00800783	0.0052924	0.00066759	38	0	3	7	1	35.8	0	4	0	0	NA	0
1118	Mazán	Primero de Enero	6.09e-05	0.000309116	5.25e-05	1.95e-05	0.000150158	0.000362307	0.00281443	0.000356447	0.000241375	0.000502593	0.000129377	0.000258988	15	1	6	8	1	36.2	0	4	0	0	NA	0
1119	Mazán	Primero de Enero	3.11e-05	0.00149952	4.85e-05	1.95e-05	0.000124239	2.99e-05	0.00024536	0.000142246	7.15e-05	0.000126621	2.25e-05	0.000188163	7	1	3	8	0	36.2	0	4	0	0	NA	0
1120	Mazán	Primero de Enero	5.42e-05	0.000598988	0.00013735	1.95e-05	0.000199483	5.77e-05	0.00551818	6.33e-05	0.000371428	0.00185782	0.00035309	0.000247748	12	0	3	8	0	35.5	0	4	0	0	NA	0
1121	Mazán	Primero de Enero	0.02	0.000221754	0.00102605	0.00642041	0.000943075	0.0165096	0.00170232	0.00031058	0.000575548	0.000890084	0.00781352	0.00360991	33	1	4	5	0	36	0	4	0	0	NA	0
1122	Mazán	Primero de Enero	0.0152923	0.00112243	0.00323823	0.00868135	0.00571417	0.00906025	0.00601826	0.000197193	0.000943768	0.00393774	0.00395273	0.00263361	73	1	1	5	1	35.6	0	4	0	0	NA	0
1123	Mazán	Primero de Enero	0.00239147	0.000318185	0.00301637	0.00650498	0.00127802	0.0126074	0.00531686	0.000443047	0.000120532	0.00061321	0.0138507	0.000169061	84	1	1	0	0	36.7	0	2	1	0	NA	0
1124	Mazán	Primero de Enero	0.00427115	0.00167698	0.00399768	0.000147846	0.000397579	0.00307805	0.02	0.0011068	0.000335184	0.00123435	8.13e-05	0.000647347	78	0	1	7	0	36.8	0	2	1	0	NA	0
1125	Mazán	Primero de Enero	0.00388839	0.000117593	0.000165746	2.14e-05	0.000238359	0.00104329	0.00288022	6.33e-05	0.000412643	0.000761742	8.44e-05	9.86e-05	38	1	4	5	0	36.1	0	2	1	0	NA	0
1126	Mazán	Primero de Enero	5.02e-05	0.000378595	0.000432969	2e-05	0.000440796	0.000459884	0.02	0.000444303	0.000190915	0.00160936	0.00019435	0.000310668	14	0	3	8	0	36.1	0	2	1	0	NA	0
1127	Mazán	Primero de Enero	0.000155795	0.000271742	0.000554923	2.28e-05	0.000165734	0.000120833	0.000127397	0.000355838	7.86e-05	0.000437136	0.00118495	0.000148857	9	1	3	8	0	36.3	0	2	1	0	NA	0
1128	Mazán	Primero de Enero	0.000115987	0.000130373	3.53e-05	2.66e-05	0.000113899	0.000574908	6.28e-05	0.000269673	3.78e-05	0.000954039	0.00011803	0.000292697	13	1	3	8	0	36.1	0	2	1	0	NA	0
1129	Mazán	Primero de Enero	2.5e-05	0.000130831	2.71e-05	1.95e-05	6.28e-05	7.25e-05	3.62e-05	0.000128338	4.55e-05	0.00084203	2.01e-05	9.86e-05	8	1	3	8	0	36.7	0	2	1	0	NA	0
1130	Mazán	Primero de Enero	0.000596515	0.000110785	8.8e-05	0.000542907	0.000569492	0.0100641	0.000810901	8.47e-05	0.000103055	0.000710208	0.000401928	0.000182544	46	0	4	5	1	36.5	0	3	0	0	NA	0
1131	Mazán	Primero de Enero	0.000638487	0.000649303	3.53e-05	0.00056407	8.31e-05	0.00296279	0.00116947	0.000352492	4.62e-05	0.000338384	0.000278869	0.000139889	7	0	3	8	1	36	0	3	0	0	NA	0
1132	Mazán	Primero de Enero	0.02	8.47e-05	0.02	0.00610818	0.000113899	0.0075822	0.0116714	0.00129373	0.000933524	0.02	0.000259699	0.000104152	62	1	3	5	1	35.6	0	3	0	0	NA	0
1133	Mazán	Primero de Enero	0.00107214	0.000788095	0.00642631	0.0013917	0.00101248	0.0042966	0.0036605	0.00152656	0.000894556	0.00171438	0.00133667	0.000638354	73	1	3	5	1	35.5	0	2	1	0	NA	0
1134	Mazán	Primero de Enero	0.00112652	0.000845413	0.000146177	0.0012472	0.000609621	0.0015436	0.00116804	0.000326779	0.000379897	0.02	0.000633598	0.00011752	50	0	9999	7	1	36.2	0	2	1	0	NA	0
1135	Mazán	Primero de Enero	0.00247117	6.5e-05	6.34e-05	0.000378114	5.53e-05	0.00298238	0.00175959	0.000133503	3.71e-05	0.000292084	0.00159713	0.000108602	13	1	4	8	1	36.5	0	2	1	0	NA	0
1136	Mazán	Primero de Enero	4.89e-05	0.000187631	8.09e-05	1.95e-05	8.82e-05	5.12e-05	0.00012265	0.000118877	2.01e-05	0.00333616	2.53e-05	7.98e-05	0	0	3	7	0	36.5	0	2	1	0	NA	0
1137	Mazán	Primero de Enero	0.0167896	0.00104533	0.02	0.02	0.00022023	0.0113279	0.00349953	0.02	0.000598897	0.00907233	0.00443226	0.000425125	31	1	4	5	1	36.4	0	3	1	0	NA	0
1138	Mazán	Primero de Enero	0.00884167	0.000323747	0.00200445	0.00483382	0.000108738	0.00589966	0.000336348	0.0014786	8.43e-05	0.00192169	0.00114014	0.000209523	25	0	4	7	0	37	0	3	1	0	NA	0
1139	Mazán	Primero de Enero	0.00348958	0.000587678	0.00100466	0.00889559	6.78e-05	0.00888404	0.0034015	0.00243222	9.96e-05	0.0011071	0.000166318	0.00530482	56	0	9999	5	0	35.7	0	3	1	0	NA	0
1140	Mazán	Primero de Enero	0.000216301	0.000132206	9.44e-05	2.54e-05	0.000103584	0.000217248	0.000197378	0.00023817	3.29e-05	0.00199203	3e-05	0.00148065	16	0	4	5	0	35.9	0	3	1	0	NA	0
1141	Mazán	Primero de Enero	3.11e-05	0.000170215	7.46e-05	1.95e-05	0.000142375	4.77e-05	0.000740589	0.000510029	6.52e-05	0.00208812	3.71e-05	0.000121986	7	0	3	8	1	37	0	3	0	0	NA	0
1142	Mazán	Primero de Enero	3.23e-05	0.0008081	8.38e-05	1.95e-05	8.31e-05	5.45e-05	0.00052044	0.000138141	8.24e-05	0.00281364	7.06e-05	0.000252244	10	1	3	8	0	36.5	0	3	0	0	NA	0
1143	Mazán	Primero de Enero	3.73e-05	3.16e-05	2.96e-05	1.95e-05	0.000113899	4.54e-05	0.00147149	0.000106019	2.85e-05	0.00016615	2.47e-05	5.8e-05	5	1	2	0	0	36.7	0	3	0	0	NA	0
1144	Mazán	Primero de Enero	0.000146863	0.000155751	2.71e-05	8.07e-05	0.000155349	0.00100179	0.000303231	5.67e-05	3.23e-05	0.000934865	3.94e-05	0.000184792	15	1	5	8	0	36.5	0	3	0	0	NA	0
1145	Mazán	Primero de Enero	0.000439695	0.000155286	0.000165746	0.00175125	0.000113899	0.000571531	0.00024376	6.79e-05	0.000273502	0.000502593	0.000618595	0.00205703	36	0	4	5	1	37	0	3	0	0	NA	0
1146	Mazán	Primero de Enero	0.00190223	0.000378335	0.002484	0.00936148	0.000320859	0.0120097	0.00137167	0.000276735	3.36e-05	0.02	0.000720545	0.0012042	40	1	4	5	1	36.8	0	3	0	0	NA	0
1147	Mazán	Primero de Enero	0.00185644	0.00182051	0.00360812	0.00631303	0.00029515	0.0121435	0.000993732	0.000271436	0.02	0.00261772	0.000406022	0.000424003	41	1	4	5	1	36.5	0	3	0	0	NA	0
1148	Mazán	Primero de Enero	0.0193455	0.000402591	0.0013768	0.00624032	0.000144969	0.00355361	0.000152612	0.000207142	0.000342746	0.00174304	0.000105186	0.000628238	40	0	3	7	1	36.4	0	3	0	0	NA	0
1149	Mazán	Primero de Enero	0.000606372	0.000335676	0.000361477	0.000189479	8.31e-05	0.000471895	0.000320006	0.000152699	8.09e-05	0.000528692	0.000208297	0.000127575	11	1	3	8	0	36.6	0	3	0	0	NA	0
1150	Mazán	Primero de Enero	0.00236877	0.00178317	0.00148546	0.00604559	8.82e-05	0.00756615	0.000320282	0.000104954	3.5e-05	0.00286282	0.00247621	0.000225264	8	0	3	8	0	36.3	0	3	0	0	NA	0
1151	Mazán	Primero de Enero	0.0167958	0.00038327	0.00394831	0.0137533	0.00150764	0.0072035	0.000664169	0.000590903	0.000676206	0.00743291	0.000610753	0.00322925	58	1	3	5	0	35.5	0	3	1	0	NA	0
1152	Mazán	Primero de Enero	0.00012914	9.5e-05	0.000104259	4.3e-05	0.000284848	0.000428217	0.000374447	3.56e-05	4.69e-05	0.0041163	0.000340628	8.09e-05	6	0	2	8	0	36.5	0	3	0	0	NA	0
1153	Mazán	Primero de Enero	0.00842915	0.00262404	0.00154552	0.0163249	0.000320859	0.0105828	0.00049699	0.00761939	0.00183457	0.0167299	0.00126754	0.010965	32	1	3	5	1	36.1	0	3	1	0	NA	0
1154	Mazán	Primero de Enero	0.00078655	0.00164485	0.00651495	0.00596204	0.000261629	0.0122202	0.02	0.016272	0.00103098	0.02	0.00150987	0.00327402	59	1	3	5	1	35.6	0	3	0	0	NA	0
1155	Mazán	Primero de Enero	0.00562139	0.000831293	0.0173193	0.000947774	0.000564468	0.0161661	0.00456499	0.00434735	0.00247802	0.0088692	0.000769883	0.00202908	56	0	3	5	1	36	0	3	0	0	NA	0
1156	Mazán	Primero de Enero	0.00425964	0.00134397	0.00113946	5.79e-05	0.00175197	0.00727561	0.0127396	0.00427325	0.000922832	0.0171397	0.0022423	0.00149237	57	1	8	88	1	35.5	0	3	1	0	NA	0
1157	Mazán	Primero de Enero	0.0010687	0.000115321	0.0019465	1.95e-05	0.000564468	0.00124245	0.00208489	0.00079495	0.00024671	0.00237131	0.0022153	0.000191536	58	1	5	5	1	36.3	0	3	0	0	NA	0
1158	Mazán	Primero de Enero	0.000363034	0.000115775	0.000479631	0.00105501	0.000407764	0.00075067	0.00104079	0.000113771	8.62e-05	0.00019263	5.65e-05	0.000101929	53	0	4	5	1	35.5	0	3	1	0	NA	0
1159	Mazán	Primero de Enero	0.02	0.00251207	0.00591925	0.02	0.02	0.02	0.02	0.000573199	0.000675759	0.02	0.0143504	0.00257053	77	0	1	5	0	35.9	0	3	1	0	NA	0
1160	Mazán	Primero de Enero	0.000755579	0.000229474	0.000316521	0.000187048	5.78e-05	0.00190203	0.00125423	0.000489241	3.6e-05	0.0101931	0.000719453	0.00135929	37	1	3	5	0	36.4	0	4	0	0	NA	0
1161	Mazán	Primero de Enero	0.00457377	0.00176846	0.00586028	0.000673868	8.82e-05	0.00996049	0.00229233	0.00074737	0.000869623	0.00750054	0.000161191	0.000727258	31	0	3	7	0	35.6	0	4	0	0	NA	0
1162	Mazán	Primero de Enero	0.000444565	0.000106075	9.3e-05	0.000309385	0.00166528	0.000179852	0.0026815	0.0001768	0.000303916	0.000239204	4.43e-05	0.00019004	15	0	4	0	0	36.3	0	4	0	0	NA	0
1163	Mazán	Primero de Enero	0.000595519	0.00028731	0.00441916	0.000170626	0.000123171	0.00603476	0.000488964	0.000207545	9.97e-05	0.00258422	0.000116401	0.00115426	14	1	3	8	0	35.9	0	4	0	0	NA	0
1164	Mazán	Primero de Enero	0.00011225	0.000207649	0.000970627	7.94e-05	0.00017694	0.000243821	0.00147685	6.38e-05	0.000188262	0.000991572	7.57e-05	0.00128398	11	0	3	8	0	35.9	0	4	0	0	NA	0
1165	Mazán	Primero de Enero	7.77e-05	0.000246442	0.000100734	4.28e-05	0.000225284	0.000272036	0.000403815	0.000102084	7.31e-05	0.0003875	0.000461762	9.33e-05	9	0	3	8	0	35.9	0	4	0	0	NA	0
1166	Mazán	Primero de Enero	0.000294272	0.00052598	0.00020812	4.77e-05	0.000272966	0.00143752	0.00597829	0.000280569	0.000188902	0.00138568	0.000239345	0.00225576	7	0	3	8	0	37	0	4	0	0	NA	0
1167	Mazán	Primero de Enero	8.56e-05	0.00025594	6.43e-05	3.68e-05	0.000159158	0.000623202	0.000357694	0.000130596	9.48e-05	0.00113159	6.97e-05	0.000304651	5	1	2	0	0	35.5	0	4	0	0	NA	0
1168	Mazán	Primero de Enero	0.00959989	0.00170728	0.00262975	0.0137634	0.00017694	0.0114044	0.00903763	0.000633743	0.00052433	0.02	0.00870942	0.02	31	0	4	5	0	36.6	0	3	0	0	NA	0
1169	Mazán	Primero de Enero	0.0194609	0.000694934	0.00322105	0.0139482	0.000264339	0.02	0.00628161	0.0048929	0.000362812	0.0117534	0.00683277	0.00289617	14	1	9999	8	0	36.1	0	3	0	0	NA	0
1170	Mazán	Primero de Enero	4.99e-05	0.000259748	0.00122462	3.8e-05	0.0001902	0.00208074	0.0197285	0.000528139	0.000405523	0.00126133	8.28e-05	0.000119267	7	1	9999	8	0	36.8	0	3	0	0	NA	0
1171	Mazán	Salvador	0.000520164	0.000292698	0.000173935	0.000683913	0.000255694	0.00146442	0.000669209	0.000108282	0.000116975	0.005014	0.000161813	0.000311984	55	1	3	5	0	36	0	4	1	0	NA	0
1172	Mazán	Salvador	4.03e-05	0.000339255	0.00121594	4.83e-05	5.78e-05	0.000107201	0.00111932	5.78e-05	2.94e-05	0.000338223	0.000153931	6.05e-05	40	0	3	5	0	35.6	0	4	1	0	NA	0
1173	Mazán	Salvador	6.49e-05	0.000155136	0.000219584	3.22e-05	0.000216548	0.000274285	0.0001412	0.00032013	0.000282241	0.000179683	2.57e-05	0.000154648	15	0	9999	8	0	35.6	0	4	1	0	NA	1
1174	Mazán	Salvador	3.8e-05	0.000117136	0.00166975	4.1e-05	6.75e-05	7.67e-05	0.000339624	8.71e-05	4.33e-05	0.000611539	6.04e-05	0.000816774	8	0	9999	8	0	35.6	0	4	1	0	NA	0
1175	Mazán	Salvador	4.75e-05	0.000105009	0.000223686	2.99e-05	0.000104902	3.87e-05	0.000556964	4.28e-05	4.16e-05	0.000288775	5.86e-05	6.77e-05	6	1	9999	8	0	36.4	0	4	1	0	NA	0
1176	Mazán	Salvador	0.000114951	0.000310467	0.000105404	0.000141534	0.000109491	0.000187582	0.00880446	6.38e-05	0.000134423	0.00185506	0.000461762	0.000145329	30	0	3	5	0	35.5	0	3	0	0	NA	0
1177	Mazán	Salvador	3.8e-05	7.03e-05	0.000114014	3.45e-05	9.57e-05	9.45e-05	0.000343039	4.77e-05	4.16e-05	0.000209436	3.54e-05	8.6e-05	9	1	9999	8	0	36.3	0	3	0	0	NA	0
1178	Mazán	Salvador	7e-05	5.19e-05	0.000625334	3.92e-05	7.7e-05	0.000190406	0.00103513	0.000129699	4.16e-05	0.000209436	5.8e-05	5.69e-05	7	0	9999	8	0	36.4	0	3	0	0	NA	0
1179	Mazán	Salvador	0.00739325	0.00065971	0.00100677	0.0113389	0.000307301	0.00671275	0.00127252	0.0117271	0.000772627	0.00339995	0.000207276	0.000304651	33	1	3	5	0	36	0	3	0	0	NA	0
1180	Mazán	Salvador	5.73e-05	0.000312792	0.000279781	2.76e-05	0.000150219	8.21e-05	0.00167681	0.000108282	9.36e-05	0.000645248	0.000133331	0.000574825	60	0	3	0	0	36	0	3	0	0	NA	0
1181	Mazán	Salvador	3.33e-05	0.00193694	3.51e-05	2.44e-05	7.7e-05	3.15e-05	5.95e-05	0.0114881	6.71e-05	0.000179683	3.1e-05	0.000119267	6	0	9999	8	0	36.6	0	3	0	0	NA	0
1182	Mazán	Salvador	4.51e-05	3.46e-05	4.97e-05	2.76e-05	0.000150219	2.28e-05	0.000248101	0.000293721	5.24e-05	0.000110585	2.36e-05	0.000175145	39	0	4	88	0	35.6	0	3	1	0	NA	0
1183	Mazán	Salvador	6.49e-05	0.000355312	4.27e-05	3.56e-05	0.000168064	6.89e-05	0.000451221	0.000374307	7.97e-05	0.0183731	5.8e-05	0.00381303	8	1	9999	8	0	36.6	0	3	1	0	NA	0
1184	Mazán	Salvador	0.000909575	0.000921457	7.92e-05	0.00208411	0.000349868	0.00345599	0.02	0.000111835	0.000263925	0.00113159	0.00356088	0.00054287	53	1	4	5	0	36	0	3	1	0	NA	0
1185	Mazán	Salvador	0.00354821	0.00070773	0.00124545	0.00254433	0.000349868	0.00806534	0.02	0.00490571	0.000953666	0.00867465	0.00208621	0.000775025	51	0	3	7	0	35.5	0	3	1	0	NA	0
1186	Mazán	Salvador	0.00127163	0.000535016	0.00149577	0.000271844	0.000421458	0.00316496	0.00197543	0.000832291	0.000194026	0.0102698	0.00118812	0.000722664	67	1	3	5	0	35.8	0	3	0	0	NA	0
1187	Mazán	Salvador	0.00301867	0.000295396	0.00486489	0.00525304	9.57e-05	0.00303115	0.000453203	0.00512482	9.3e-05	0.00545872	0.00146229	0.000392149	54	1	3	5	0	36.1	0	3	1	0	NA	0
1188	Mazán	Salvador	0.00289279	0.000560586	0.00177395	0.00540526	0.000104902	0.00281698	0.000518392	0.000256244	4.16e-05	0.00280833	0.00013091	0.00017887	48	0	3	5	0	35.8	0	3	1	0	NA	0
1189	Mazán	Salvador	0.000377193	0.000285004	0.00179076	0.000697604	0.000467332	0.000368056	0.00161985	0.000490055	0.000228169	0.00147281	0.000888397	0.00193277	15	1	9999	8	0	36	0	3	1	0	NA	0
1190	Mazán	Salvador	0.000455779	6.96e-05	0.000177175	0.000206161	0.00114316	0.000152898	0.000363565	0.000127906	0.000372131	0.000446372	5.92e-05	0.000117409	5	1	9999	8	0	36.1	0	3	1	0	NA	0
1191	Mazán	Salvador	2.24e-05	0.000238488	0.000446109	2.44e-05	6.27e-05	2.37e-05	0.000514895	0.000443974	0.000197874	0.0037143	3.92e-05	0.000163966	54	0	10	88	1	35.6	0	4	0	0	NA	0
1192	Mazán	Salvador	3.91e-05	1.95e-05	0.000306345	2.12e-05	7.7e-05	2.66e-05	0.000509902	2.98e-05	5.42e-05	0.000397332	6.86e-05	0.00036674	21	0	4	7	0	35.5	0	4	0	0	NA	0
1193	Mazán	Salvador	3.8e-05	7.59e-05	7.62e-05	2.88e-05	0.000150219	3.05e-05	0.00026832	5.03e-05	5.59e-05	0.000783905	3.1e-05	0.000106275	6	1	2	0	0	35.9	0	4	0	0	NA	0
1194	Mazán	Salvador	0.000946664	0.00142817	0.000462945	0.000366654	0.000496362	0.00215933	0.000276525	0.000383867	0.000757967	0.00552778	0.000508135	0.00165958	65	1	4	5	1	35.5	0	4	0	0	NA	0
1195	Mazán	Salvador	0.000528549	0.000227541	3.72e-05	0.000258903	5.78e-05	0.000395731	4.67e-05	0.000550702	6.71e-05	0.00527494	4.43e-05	0.000223483	64	0	4	5	0	35.6	0	4	0	0	NA	0
1196	Mazán	Salvador	4.75e-05	0.000501434	9.3e-05	4.16e-05	0.000159158	0.000189699	0.00152356	0.000243666	9.48e-05	0.000921109	6.04e-05	0.00019004	23	0	7	7	0	35.6	0	4	0	0	NA	0
1197	Mazán	Salvador	6.23e-05	0.00017681	7.62e-05	3.22e-05	0.000203401	0.000558697	0.000491952	5.95e-05	6.36e-05	0.00335509	6.15e-05	0.0002012	42	0	1	5	0	35.6	0	4	0	0	NA	0
1198	Mazán	Salvador	5.48e-05	5.8e-05	4.69e-05	2.65e-05	0.00017694	9.39e-05	0.000934896	7.84e-05	5.19e-05	0.000159876	4.65e-05	8.78e-05	79	0	1	0	0	35.5	0	4	0	0	NA	0
1199	Mazán	Salvador	6.74e-05	4.19e-05	7.47e-05	3.8e-05	0.000185787	6.08e-05	0.000117872	4.11e-05	4.61e-05	0.000278868	5.46e-05	0.00440762	10	1	3	8	0	35.7	0	4	0	0	NA	0
1200	Mazán	Salvador	5.73e-05	3.17e-05	4.55e-05	3.45e-05	0.000159158	3.15e-05	4.67e-05	4.44e-05	3.6e-05	0.000159876	5.8e-05	7.5e-05	3	0	1	0	0	36.1	0	4	0	0	NA	0
1201	Mazán	Salvador	0.00122268	0.000395182	0.000712939	0.0103294	0.000132229	0.00532428	0.00142151	0.000208006	5.83e-05	0.00742649	0.00152121	0.00066306	42	1	5	5	1	35.6	0	4	0	0	NA	0
1202	Mazán	Salvador	0.000788324	0.000768322	0.000265709	9.29e-05	0.000212171	0.00190332	0.000174637	4.11e-05	0.000212667	0.00597641	0.000290021	0.000208633	38	0	4	5	0	35.7	0	4	0	0	NA	0
1203	Mazán	Salvador	0.00114367	4.65e-05	7.62e-05	0.000159654	0.000150219	0.0024454	0.000648872	0.000270262	5.3e-05	0.000611539	9.35e-05	0.000145329	20	1	4	5	0	35.6	0	4	0	0	NA	0
1204	Mazán	Salvador	7.52e-05	0.000122875	6.2e-05	2.49e-05	8.17e-05	5.96e-05	0.000120195	6.04e-05	4.27e-05	0.000254084	2.67e-05	0.000208633	18	0	5	7	0	35.6	0	4	0	0	NA	0
1205	Mazán	Salvador	3.56e-05	5.66e-05	7.17e-05	7.54e-05	4.79e-05	7.37e-05	0.000130911	4.53e-05	5.07e-05	0.000313518	0.000196371	7.13e-05	18	1	5	8	0	35.6	0	4	0	0	NA	0
1206	Mazán	Salvador	6.49e-05	0.000197202	5.77e-05	3.68e-05	0.000203401	5.96e-05	8.75e-05	5.61e-05	4.67e-05	0.000582566	2.67e-05	0.000156511	13	0	5	8	0	35.9	0	4	0	0	NA	0
1207	Mazán	Salvador	0.000180885	0.000274263	0.000157789	8.81e-05	0.000154693	0.00037593	0.000157643	8.89e-05	0.000501234	0.00183695	0.000191523	0.000553534	11	0	3	8	0	35.9	0	4	0	0	NA	0
1208	Mazán	Salvador	4.27e-05	9.54e-05	0.000199951	3.56e-05	9.57e-05	4.56e-05	5.64e-05	3.71e-05	4.67e-05	0.000693237	6.74e-05	8.6e-05	5	0	2	0	0	35.6	0	4	0	0	NA	0
1209	Mazán	Salvador	3.56e-05	3.33e-05	5.98e-05	2.44e-05	7.7e-05	3.56e-05	2.22e-05	3.18e-05	5.3e-05	0.000446372	0.000111574	0.00207204	8	0	3	8	0	35.6	0	4	0	0	NA	0
1210	Mazán	Salvador	4.99e-05	6.21e-05	2.66e-05	2.82e-05	8.17e-05	3.25e-05	7.61e-05	6.46e-05	2.94e-05	0.000485453	3.81e-05	5.87e-05	28	1	10	88	1	35.6	0	4	0	0	NA	0
1211	Mazán	Salvador	2.45e-05	5.73e-05	5.69e-05	2.55e-05	1.95e-05	3.15e-05	0.000159527	3.14e-05	2.72e-05	0.00184147	0.00013091	0.000184456	41	1	10	88	1	36	0	4	0	0	NA	0
1212	Mazán	Salvador	0.012123	0.00109136	0.00296537	0.00400337	0.00202242	0.0102084	0.00742719	0.000508581	0.000368135	0.0109285	0.00216314	0.00131124	29	1	4	5	0	35.6	0	4	0	0	NA	0
1213	Mazán	Salvador	0.00246699	8.56e-05	0.000594791	0.0021682	0.00230639	0.00514801	0.000457168	0.0011217	0.000403514	0.000563211	0.000231485	9.7e-05	30	1	4	5	1	35.9	0	4	0	0	NA	0
1214	Mazán	Salvador	0.000172558	0.000239245	0.000780335	3.16e-05	0.00017694	0.00626025	0.0116306	0.000253446	0.0015237	0.00583728	0.000476042	0.00479244	23	0	3	7	1	36.1	0	4	0	0	NA	0
1215	Mazán	Salvador	5.24e-05	3.66e-05	0.00107575	3.22e-05	0.000132229	4.83e-05	0.000620483	5.87e-05	5.13e-05	0.000189597	3.37e-05	6.77e-05	8	1	3	8	0	36.2	0	4	0	0	NA	0
1216	Mazán	Salvador	5.48e-05	0.000548194	0.00011166	3.92e-05	0.000159158	7.97e-05	0.0015481	4.77e-05	5.53e-05	0.0121581	3.65e-05	0.000230898	6	1	2	8	0	35.5	0	4	0	0	NA	0
1217	Mazán	Salvador	4.63e-05	0.000171647	4.06e-05	2.99e-05	0.000141244	4.29e-05	0.000408739	3.71e-05	4.16e-05	0.00125209	4.65e-05	0.000585454	3	0	2	8	0	35.5	0	4	0	0	NA	0
1218	Mazán	Salvador	7.52e-05	5.53e-05	0.000508483	4.1e-05	6.75e-05	0.000436616	8.75e-05	0.00021308	6.59e-05	0.00366935	0.000153931	0.000175145	28	1	3	5	1	35.6	0	4	0	0	NA	0
1219	Mazán	Salvador	0.00141544	0.000376179	0.000201583	0.0055165	0.0001902	0.0135132	0.0121696	0.000157678	5.42e-05	0.000736267	0.00027737	0.00015092	55	0	3	7	0	36	0	4	0	0	NA	0
1220	Mazán	Salvador	6.74e-05	0.000206154	0.000964607	3.8e-05	0.000141244	6.42e-05	0.00333541	8.15e-05	7.07e-05	0.000774391	6.97e-05	0.000567733	12	0	3	8	0	36	0	4	0	0	NA	0
1221	Mazán	Salvador	0.000301299	0.00077741	0.000125843	0.00022639	0.000247031	0.0010669	0.000660051	0.00010341	0.000108317	0.00138109	0.000881898	0.000212348	21	0	4	5	1	36.3	0	4	0	0	NA	0
1222	Mazán	Salvador	5.86e-05	0.000155867	0.000269017	3.56e-05	0.000185787	3.66e-05	0.000233703	2.44e-05	4.04e-05	0.000812404	5e-05	0.000419275	3	0	2	8	0	36.4	0	4	0	0	NA	0
1223	Mazán	Salvador	7.77e-05	0.000238488	0.00218741	5.39e-05	0.000203401	0.000329096	0.00185754	0.000273071	5.53e-05	0.000174728	4.71e-05	0.000141603	41	0	3	5	1	35.5	0	3	0	0	NA	0
1224	Mazán	Salvador	7.26e-05	8.84e-05	8.99e-05	3.92e-05	0.000150219	4.73e-05	0.000799496	0.000626785	6.59e-05	0.0003875	5.28e-05	0.00016583	4	1	2	8	1	35.5	0	3	0	0	NA	0
1225	Mazán	Salvador	3.8e-05	0.000190509	3.58e-05	2.88e-05	9.57e-05	3.45e-05	0.000378264	6.76e-05	4.84e-05	0.000436581	2.47e-05	0.000122985	11	1	3	8	0	36.1	0	3	0	0	NA	0
1226	Mazán	Salvador	0.00179068	0.000410695	0.000593095	0.00185198	0.0005005	0.00125107	0.00369684	0.000267455	0.000213311	0.00141782	0.000200007	0.00104118	36	1	6	5	1	35.6	0	4	0	0	NA	0
1227	Mazán	Salvador	0.00352002	0.000212889	0.000185291	0.000235429	0.0023737	0.00516275	0.00485857	0.00624702	9.91e-05	0.0114248	0.00111152	0.000304651	59	0	3	6	1	35.5	0	4	0	0	NA	0
1228	Mazán	Salvador	0.00044176	0.000283851	0.000473054	0.000834402	0.000475639	0.00458381	0.02	0.000386259	0.000609105	0.00269182	0.00077913	0.00190221	37	1	4	5	1	35.5	0	4	0	0	NA	0
1229	Mazán	Salvador	0.000161484	0.000241516	0.00033049	8.75e-05	0.00055819	0.000181253	0.000785037	0.000265584	0.000174856	0.00303683	9.71e-05	0.000439105	28	0	5	7	1	35.8	0	4	0	0	NA	0
1230	Mazán	Salvador	3.56e-05	3.59e-05	8.61e-05	2.33e-05	4.79e-05	3.05e-05	0.000168964	2.28e-05	3.05e-05	0.00286658	3.05e-05	0.000363103	4	1	2	8	0	36.7	0	4	0	0	NA	0
1231	Mazán	Salvador	5.61e-05	0.000371443	6.72e-05	4.16e-05	9.1e-05	7.19e-05	0.000447754	9.37e-05	5.13e-05	0.0032385	3.54e-05	0.000528632	2	0	1	0	0	35.5	0	4	0	0	NA	0
1232	Mazán	Salvador	9.09e-05	0.000330281	3.99e-05	3.45e-05	0.000194607	6.19e-05	0.000238498	9.94e-05	0.000787308	0.000328346	5.05e-05	0.000417469	10	0	3	8	0	36.3	0	4	0	0	NA	0
1233	Mazán	Salvador	4.75e-05	5.29e-05	9.61e-05	2.88e-05	0.000132229	3.05e-05	0.000966433	3.06e-05	0.000187622	0.000397332	3.1e-05	8.6e-05	8	1	3	8	0	36.8	0	4	0	0	NA	0
1234	Mazán	Salvador	0.000101505	0.000135495	0.000822224	0.000117286	0.000168064	0.000818793	0.00726443	0.000131494	0.000604984	0.00169175	0.000252032	0.00285138	42	0	3	7	0	36.1	0	4	0	0	NA	0
1235	Mazán	Salvador	0.00132053	0.000152944	0.00130457	0.000212139	0.000109491	0.00156184	0.0021711	0.000124323	0.000171674	0.000745808	3.32e-05	0.000141603	13	1	5	8	0	35.6	0	4	0	0	NA	0
1236	Mazán	Salvador	3.8e-05	0.000136943	5.11e-05	2.33e-05	0.000159158	0.00014814	0.000281839	5.53e-05	4.27e-05	0.000303625	2.89e-05	0.00061374	5	1	2	8	0	36.3	0	4	0	0	NA	0
1237	Mazán	Salvador	5.48e-05	0.00014202	9.38e-05	4.28e-05	0.00017694	6.42e-05	0.00169832	5.03e-05	7.43e-05	0.000788659	2.89e-05	6.05e-05	54	0	10	88	1	36.1	0	4	0	0	NA	0
1238	Mazán	Salvador	2.67e-05	3.33e-05	0.00109302	2.22e-05	0.000185787	1.95e-05	0.00060582	2.51e-05	2.94e-05	0.00562461	3.87e-05	5.69e-05	64	0	10	88	1	36.2	0	4	0	0	NA	0
1239	Mazán	Salvador	0.000786943	0.000208023	0.00375532	0.00186558	0.000504635	0.00160643	0.0028901	0.000179541	0.000195308	0.0049592	0.000189705	0.000289961	65	1	4	5	0	36	0	4	0	0	NA	0
1240	Mazán	Salvador	0.0158247	0.000615945	0.00201202	0.0133403	0.00365992	0.0142774	0.00982163	0.00378005	0.00123017	0.00292482	0.000501007	0.00109435	43	0	4	5	1	36.2	0	4	0	0	NA	0
1241	Mazán	Salvador	6.74e-05	0.00204068	0.000170698	3.62e-05	0.000212171	8.89e-05	0.000944346	0.000217237	6.3e-05	0.00233738	3.54e-05	0.00212473	5	1	1	0	1	36.9	0	4	0	0	NA	0
1242	Mazán	Salvador	0.00320891	0.000688974	0.000254142	0.00252606	0.000349868	0.0076099	0.000511899	0.00470976	0.000166589	0.0003875	0.000324295	0.000478616	36	1	4	5	1	36.1	0	4	0	0	NA	0
1243	Mazán	Salvador	0.000408088	8.88e-05	0.00166182	6.22e-05	0.000272966	0.00251227	0.000650903	0.000278694	0.000232702	0.00305923	0.000341099	0.000611975	37	1	4	5	1	36	0	4	0	0	NA	0
1244	Mazán	Salvador	0.000150448	0.000804336	7.62e-05	0.000351891	0.000341383	0.00107631	0.00134619	0.000517864	0.000228816	0.000504943	6.92e-05	0.000413857	26	0	4	7	1	37.2	0	4	0	0	NA	0
1245	Mazán	Salvador	0.00043132	0.000198687	0.000718761	0.000254794	0.00122661	0.000217231	0.000486397	9.63e-05	0.000319712	0.0023184	0.000142091	0.00182127	2	1	1	0	1	37.9	1	4	0	0	NA	0
1246	Mazán	Salvador	0.0101074	0.000306914	0.00410587	0.00409082	0.000504243	0.0148617	0.00744384	0.000345786	0.00030473	0.0151368	0.000167475	0.00027497	34	0	4	7	1	36.4	0	4	0	0	NA	0
1247	Mazán	Salvador	5.38e-05	7.13e-05	7.17e-05	3.09e-05	9.19e-05	0.000250017	0.000164993	6.51e-05	6.7e-05	0.00798315	0.000117797	0.000130493	4	1	2	0	0	37.2	0	4	0	0	NA	0
1248	Mazán	Salvador	8.73e-05	0.00012067	0.000133021	4.64e-05	0.00017519	7.75e-05	0.00132122	0.000245898	7.95e-05	0.000182089	0.000188836	0.000186819	11	0	3	8	0	36.6	0	4	0	0	NA	0
1249	Mazán	Salvador	5.15e-05	0.000230437	0.00145757	2.97e-05	0.000160011	3.22e-05	0.00101797	3.7e-05	0.00012071	0.00165581	0.000432829	0.000474915	9	0	3	8	0	36.9	0	4	0	0	NA	0
1250	Mazán	Salvador	0.000172005	0.000253081	0.00166852	0.000106278	0.000389676	0.000466381	0.000676067	0.000425542	0.000233723	0.00466884	0.000214293	0.000434207	10	0	3	7	0	37.2	0	4	0	0	NA	0
1251	Mazán	Salvador	9.22e-05	0.000271863	0.000134443	3.2e-05	0.000137253	0.000178436	0.00160624	0.00022416	0.00168612	0.00594625	9.16e-05	0.00445134	8	0	3	8	0	36.9	0	4	0	0	NA	0
1252	Mazán	Salvador	0.00020776	4.92e-05	0.000452786	3.44e-05	6.95e-05	0.000284292	6.6e-05	9.56e-05	4.08e-05	0.00035939	4.43e-05	0.000120504	8	1	3	8	0	37.3	0	4	0	0	NA	0
1253	Mazán	Salvador	5.62e-05	0.000415146	0.000556264	9.02e-05	8.44e-05	7.55e-05	0.000127536	0.000167754	4.94e-05	0.000244417	2.21e-05	0.000287889	65	0	1	5	0	36.1	0	4	0	0	NA	0
1254	Mazán	Salvador	0.0100016	0.00135299	0.0109945	0.000548014	0.000144836	0.0074042	0.00140731	0.00209811	0.000924424	0.02	0.009671	0.000769658	73	1	1	0	0	35.5	0	4	0	0	NA	0
1255	Mazán	Salvador	7.52e-05	8.89e-05	0.000461643	4.03e-05	9.94e-05	0.000416186	0.000272889	0.000164969	9.21e-05	0.00137633	0.000195961	0.000199984	27	0	4	5	0	36.3	0	4	0	0	NA	0
1256	Mazán	Salvador	0.00986685	0.000408716	0.000305631	0.00576704	0.00153209	0.00624469	0.00149527	0.000162582	0.000100614	0.00162004	0.000502013	0.000206553	34	1	5	5	1	36.6	0	4	0	0	NA	0
1257	Mazán	Salvador	5.38e-05	0.000294652	3.41e-05	3.2e-05	0.000137253	4.71e-05	0.00106106	0.000379391	7.89e-05	0.000737311	5.89e-05	0.000336037	15	0	6	8	1	37	0	4	0	0	NA	0
1258	Mazán	Salvador	9.7e-05	0.000308452	7.44e-05	6.41e-05	0.000322456	0.000163007	0.00183277	0.000318036	0.000154468	0.000808523	0.000177644	0.000266878	8	0	4	8	1	36.6	0	4	0	0	NA	0
1259	Mazán	Salvador	0.000454297	0.000383554	0.000135866	0.000531289	0.000216902	0.00612076	0.00272321	0.00192506	0.000453723	0.00505767	9.46e-05	0.000558744	35	1	4	5	1	36	0	4	0	0	NA	0
1260	Mazán	Salvador	8.49e-05	0.00038117	0.000232547	4.89e-05	0.000228261	4.36e-05	0.00378985	3.26e-05	6.46e-05	0.000217721	4.05e-05	6.73e-05	4	0	2	8	0	35.5	0	4	0	0	NA	0
1261	Mazán	Salvador	5.62e-05	0.000213567	0.000646694	2.8e-05	0.000160011	6.93e-05	0.00718441	0.00019529	0.000269813	0.000610348	0.000435901	0.000258771	48	1	3	5	1	36.1	0	3	0	0	NA	0
1262	Mazán	Salvador	0.00260154	0.000591258	0.000852909	0.00398929	0.000144836	0.00543491	0.00580536	0.000339247	0.000274797	0.00390869	0.000828153	0.000601881	26	0	4	7	0	36.2	0	4	0	0	NA	0
1263	Mazán	Salvador	0.00307296	0.000816892	0.00143009	0.00546551	0.000879889	0.0100928	0.00297335	0.00110926	0.000393516	0.00318181	0.00465542	0.00345144	32	1	4	88	1	36	0	4	0	0	NA	0
1264	Mazán	Salvador	8.97e-05	4.32e-05	0.00070612	3.09e-05	0.000160011	4.93e-05	0.00166892	4.25e-05	9.03e-05	0.000589012	0.000134995	0.00020327	7	0	3	8	0	35.8	0	4	0	0	NA	0
1265	Mazán	Salvador	0.0055762	0.000185748	0.00197175	5.96e-05	0.000266046	0.000365835	0.0117645	0.000224964	0.000206405	0.00591298	0.000367364	0.00329131	52	1	5	5	1	36.8	0	4	0	0	NA	0
1266	Mazán	Salvador	0.00066072	0.000170102	0.000309297	3.67e-05	0.000314955	0.000582336	0.00193506	0.000527949	0.00022254	0.00128779	0.00153515	0.000462415	57	0	4	5	1	36.5	0	4	0	0	NA	0
1267	Mazán	Salvador	6.09e-05	0.000274129	7.99e-05	2.52e-05	0.000152422	0.00033365	0.000267732	0.000159402	0.000103041	0.000703623	4.82e-05	0.000123835	12	0	4	8	0	36.2	0	4	0	0	NA	0
1268	Mazán	Salvador	0.000384025	0.00015535	3.65e-05	0.000317397	6.2e-05	0.00350574	9.06e-05	4.58e-05	4.03e-05	0.00138436	0.000436925	7.72e-05	24	0	4	5	0	35.5	0	4	0	0	NA	0
1269	Mazán	Salvador	5.15e-05	0.000230806	0.000449835	2.41e-05	9.19e-05	5.2e-05	0.000488902	0.000226974	4.71e-05	0.00143247	3.96e-05	8.72e-05	5	1	2	0	0	35.9	0	4	0	0	NA	0
1270	Mazán	Salvador	4.45e-05	0.00111001	0.000132311	3.09e-05	0.000137253	5.2e-05	0.0017435	7.81e-05	0.000515963	0.000485839	0.0001497	0.000459287	0	0	2	0	0	35.6	0	4	0	0	NA	0
1271	Mazán	Salvador	0.000254518	0.000283224	0.000600708	0.000123837	0.000671795	0.000188869	0.00162051	0.000689917	0.000314717	0.00472533	0.000441533	0.000313625	55	1	5	5	0	35.6	0	4	0	0	NA	0
1272	Mazán	Salvador	6.8e-05	7.26e-05	0.00069274	4.03e-05	0.000281122	8.79e-05	0.00919835	0.000111208	0.000342204	0.00126357	3.67e-05	0.000137147	53	0	3	5	0	36	0	4	0	0	NA	0
1273	Mazán	Salvador	3.1e-05	9.18e-05	5.31e-05	2.19e-05	8.44e-05	7.02e-05	0.00055449	5.52e-05	3.35e-05	0.000464179	1.95e-05	0.000188467	15	0	5	8	0	35.9	0	4	0	0	NA	0
1274	Mazán	Salvador	0.00014981	0.00086346	0.00107555	5.9e-05	0.000348659	0.000199414	0.00413859	0.000240658	0.000748138	0.02	0.000155791	0.000935505	12	0	5	8	0	35.6	0	4	0	0	NA	0
1275	Mazán	Salvador	0.000101904	0.000415548	0.00217169	4.71e-05	0.000250948	0.000345405	0.000133999	0.000617385	0.000143392	0.00718619	0.000100662	0.000307204	13	1	5	8	0	35.6	0	4	0	0	NA	0
1276	Mazán	Salvador	3.1e-05	0.000222713	3.41e-05	2.19e-05	4.73e-05	0.000147301	0.00010899	8.24e-05	4.83e-05	0.000354995	5.89e-05	0.000180223	13	1	5	8	0	35.6	0	4	0	0	NA	0
1277	Mazán	Salvador	0.0118085	0.000381964	0.00090598	0.00894605	0.000122103	0.0125932	0.000153476	0.00187883	0.000118266	0.000498807	0.000110732	0.000513837	34	1	4	5	0	35.6	0	4	0	0	NA	0
1278	Mazán	Salvador	0.00015844	8.92e-05	0.000102002	0.000316005	6.2e-05	0.000137919	0.00137324	7.54e-05	4.83e-05	0.0007289	0.000222444	0.000510731	35	0	3	5	0	35.9	0	4	0	0	NA	0
1279	Mazán	Salvador	4.45e-05	0.000119659	0.000439506	2.63e-05	0.000144836	0.000116337	0.00483281	0.000216127	5.87e-05	0.00205111	0.000414917	0.000977508	10	1	3	8	0	35.6	0	4	0	0	NA	0
1280	Mazán	Salvador	4.8e-05	0.000187896	0.000154437	2.97e-05	0.000114539	5.94e-05	0.000368537	0.000115133	0.000155085	0.00112572	2.39e-05	0.000380578	7	1	3	8	0	35.6	0	4	0	0	NA	0
1281	Mazán	Salvador	5.15e-05	0.000204476	0.00174724	2.52e-05	0.000114539	6.93e-05	0.000112387	0.0009191	0.000772319	0.0054296	4.92e-05	0.00825769	6	1	2	0	0	36.1	0	4	0	0	NA	0
1282	Mazán	Salvador	4.22e-05	5.04e-05	0.000217998	2.3e-05	0.000106986	3.13e-05	5.64e-05	4.8e-05	0.000103041	0.00278912	0.000101668	0.000291114	3	0	1	0	0	36.6	0	4	0	0	NA	0
1283	Mazán	Salvador	4.11e-05	4.92e-05	3.05e-05	2.19e-05	9.19e-05	9.65e-05	0.000168071	9.48e-05	3.13e-05	0.000155377	2.39e-05	0.000147115	10	0	9999	8	0	35.6	0	3	1	0	NA	0
1284	Mazán	Salvador	4.45e-05	0.00019364	8.4e-05	1.95e-05	8.44e-05	4.75e-05	0.000340976	0.000334347	4.25e-05	0.00313463	0.000344373	0.000140471	44	1	3	5	0	35.5	0	3	1	0	NA	0
1285	Mazán	Salvador	4.45e-05	9.9e-05	7.04e-05	1.95e-05	7.69e-05	6.78e-05	0.00589567	0.0117784	0.000123767	0.000403218	0.000125378	0.000944512	9	1	9999	8	0	36	0	3	1	0	NA	0
1286	Mazán	Salvador	0.02	0.00107775	0.00818618	0.00749222	0.00359807	0.02	0.02	0.00325846	0.0094521	0.0197007	0.0035752	0.000695214	58	1	6	5	0	35.9	0	3	1	0	NA	0
1287	Mazán	Salvador	0.0035686	0.000480683	0.00112752	0.0127821	0.00185848	0.00310721	0.000886251	0.00340013	0.000796528	0.02	0.00129897	0.0016363	54	1	3	5	0	35.6	0	3	1	0	NA	0
1288	Mazán	Salvador	0.000369435	0.00149823	0.000348203	0.0005738	0.000266046	0.00187498	0.00111738	0.000108855	6.52e-05	0.000350597	0.000113758	0.000431065	50	0	3	5	0	37.3	0	3	1	0	NA	0
1289	Mazán	Salvador	4.22e-05	0.00101846	8.81e-05	2.09e-05	0.000106986	0.000454591	0.00119097	0.000300949	0.000483881	0.000870961	8.01e-05	0.000763596	5	0	9999	8	0	35.9	0	3	1	0	NA	0
1290	Mazán	Salvador	9.7e-05	0.000222713	0.00211584	5.9e-05	0.000220689	0.000109481	0.000224776	7.12e-05	0.00037035	0.00129585	0.000412359	0.000186819	14	0	9999	8	0	36	0	3	1	0	NA	0
1291	Mazán	Salvador	3.1e-05	6.38e-05	0.00105599	1.95e-05	6.58e-05	3.22e-05	6.82e-05	4.8e-05	3.97e-05	0.00238905	1.95e-05	4.75e-05	11	1	9999	8	0	36	0	3	1	0	NA	0
1292	Mazán	Salvador	5.85e-05	9.84e-05	5.9e-05	2.09e-05	9.19e-05	9.25e-05	0.000548568	0.000130884	0.000101827	0.000411955	0.000190872	0.00101046	9	0	9999	8	0	36.5	0	3	1	0	NA	0
1293	Mazán	Salvador	0.000846145	4.8e-05	0.000288049	0.000850064	0.0001676	0.0010234	0.00165754	0.000224964	0.000565743	0.000524681	0.000199016	0.000163694	26	0	3	5	0	36.3	0	3	1	0	NA	0
1294	Mazán	Salvador	4.8e-05	8.86e-05	9.37e-05	2.92e-05	0.0001676	0.000124346	0.000229872	0.000128516	0.000106079	0.000498807	5.01e-05	0.00165567	12	1	9999	8	0	36.34	0	3	1	0	NA	0
1295	Mazán	Salvador	4.22e-05	0.000649623	5.7e-05	2.09e-05	7.69e-05	2.77e-05	3.73e-05	3.26e-05	7.65e-05	0.000846028	3.77e-05	5.08e-05	10	1	9999	8	0	36.3	0	3	1	0	NA	0
1296	Mazán	Salvador	3.32e-05	0.00025832	0.000482318	1.95e-05	6.58e-05	2.04e-05	7.41e-05	2.28e-05	4.14e-05	0.000146484	2.66e-05	0.000128829	7	1	9999	8	0	35.7	0	3	1	0	NA	0
1297	Mazán	Salvador	6.09e-05	4.06e-05	8.4e-05	3.09e-05	0.0001676	3.22e-05	4.57e-05	3.77e-05	6.64e-05	0.00092893	8.56e-05	0.00165865	4	1	9999	0	0	35.7	0	3	1	0	NA	0
1298	Mazán	Salvador	4.68e-05	0.000335546	3.35e-05	3.15e-05	0.00011832	7.85e-05	7.12e-05	0.000212115	6.7e-05	0.00110535	0.000505605	0.000176921	21	1	9999	8	0	36	0	3	1	0	NA	0
1299	Mazán	Salvador	0.000141186	0.000424415	0.000311497	6.22e-05	0.000348659	9.96e-05	0.00141886	0.0003042	0.000257359	0.00256949	0.00017561	0.000608027	15	1	9999	8	0	35.6	0	3	1	0	NA	0
1300	Mazán	Salvador	5.5e-05	0.000153606	5.7e-05	2.92e-05	0.000178985	0.00025804	0.000787082	4.43e-05	0.000142163	0.0018539	0.000114263	0.000135484	11	0	9999	8	0	35.9	0	3	1	0	NA	0
1301	Mazán	Salvador	0.0017139	0.000320022	0.00014014	0.000380082	0.000303691	0.00274518	0.00123179	9.71e-05	0.000291005	0.000315333	0.000854237	0.000297556	57	1	4	5	1	35.5	0	3	1	0	NA	0
1302	Mazán	Salvador	8.49e-05	0.000246368	0.000181775	4.77e-05	0.000182779	0.000393202	0.0011313	0.000769259	9.21e-05	0.00347329	5.16e-05	0.000361533	49	0	3	5	1	36.3	0	3	1	0	NA	0
1303	Mazán	Salvador	6.33e-05	4.47e-05	0.000365111	2.41e-05	8.44e-05	0.00059691	6.23e-05	5.41e-05	3.91e-05	0.0021534	2.89e-05	0.00104936	15	1	9999	8	0	36	0	3	1	0	NA	0
1304	Mazán	Salvador	5.85e-05	9.05e-05	0.000231091	3.09e-05	0.000144836	4.4e-05	0.00181616	0.000175323	6.4e-05	0.00104406	6.18e-05	0.000270116	3	0	9999	8	0	36.3	0	3	1	0	NA	0
1305	Mazán	Salvador	7.52e-05	9.38e-05	0.000377618	0.00018413	0.000209324	0.00406546	0.0032919	0.00068563	0.000288511	0.00417146	0.000838582	0.00202783	61	1	3	5	1	35.6	0	3	1	0	NA	0
1306	Mazán	Salvador	0.000354828	0.00054978	0.00137827	0.000138809	0.00174608	0.000310382	0.02	0.0145018	0.00153885	0.0158336	5.3e-05	0.000920487	41	1	4	5	0	36.6	0	4	0	0	NA	0
1307	Mazán	Salvador	0.0021387	0.00108533	0.000507441	0.000769057	0.000171395	0.00230975	0.00100245	0.00021693	0.000299738	0.0028362	0.000858414	0.000929499	19	0	4	5	0	36.8	0	4	0	0	NA	0
1308	Mazán	Salvador	0.00125211	0.00040671	0.000183219	0.000853558	0.000160011	0.00152585	0.000209534	0.000437125	0.000677028	0.00122719	0.000194943	0.000572632	58	1	4	5	1	36.9	0	4	0	0	NA	0
1309	Mazán	Salvador	0.000456713	0.000351571	0.000270491	6.79e-05	0.000348659	0.0011541	0.0020951	0.00277828	0.000190294	0.0036748	6.18e-05	0.000332841	45	0	4	5	1	36.6	0	4	0	0	NA	0
1310	Mazán	Salvador	5.15e-05	0.000198687	0.000149425	2.63e-05	0.000114539	8.14e-05	0.000590587	6.77e-05	0.000106079	0.000262188	4.72e-05	0.000262016	15	1	5	8	9999	36.5	0	4	0	0	NA	0
1311	Mazán	Salvador	0.00027661	0.000262823	0.000759692	6.79e-05	0.000378509	0.000488033	0.006376	0.000533821	0.000205785	0.00522891	8.96e-05	0.000821085	11	0	3	8	1	36.7	0	3	1	0	NA	0
1312	Mazán	Salvador	5.15e-05	0.000127102	0.000582183	2.52e-05	9.94e-05	4.14e-05	0.000715162	3.33e-05	4.94e-05	0.000846028	7.96e-05	0.00851447	9	1	3	8	1	36.1	0	3	1	0	NA	0
1313	Mazán	Salvador	0.000852069	0.00135645	0.0174759	0.02	0.00177768	0.0165294	0.00953988	0.02	0.0011568	0.02	0.000294853	0.00102992	48	1	4	5	1	36.9	0	4	0	0	NA	0
1314	Mazán	Salvador	0.00445955	0.000833568	0.0106458	0.00625315	0.000156216	0.0133829	0.00252725	0.000879366	0.000242426	0.00142045	0.00142633	0.000465542	44	0	3	5	0	36.9	0	4	0	0	NA	0
1315	Mazán	Salvador	3.55e-05	0.000528811	5.44e-05	2.41e-05	9.19e-05	4.75e-05	4.79e-05	2.83e-05	4.14e-05	0.000749914	2.57e-05	8.72e-05	13	1	4	5	0	36.1	0	4	0	0	NA	0
1316	Mazán	Salvador	3.55e-05	0.000203388	0.000868597	2.41e-05	9.94e-05	3.09e-05	8.98e-05	6.77e-05	0.000156933	0.000887553	7.37e-05	0.000627975	11	0	4	8	0	36.6	0	4	0	0	NA	0
1317	Mazán	Salvador	3.55e-05	2.15e-05	0.000178888	1.98e-05	8.44e-05	2.27e-05	4.9e-05	0.00019369	2.7e-05	0.000580463	2.3e-05	4.75e-05	7	1	3	8	0	36.4	0	4	0	0	NA	0
1318	Mazán	Salvador	8.49e-05	0.000147697	6.37e-05	5.33e-05	0.000190366	0.00296733	0.000198244	8.27e-05	0.000100614	0.000332982	5.5e-05	0.000244145	5	0	2	8	0	36.9	0	4	0	0	NA	0
1319	Mazán	Salvador	0.00229685	0.000769896	0.000497094	0.00712743	0.000496895	0.00164616	0.00283446	0.00182539	0.00056322	0.0152773	0.000760516	0.0037525	31	1	3	5	0	36.5	0	2	0	0	NA	0
1320	Mazán	Salvador	0.000479647	0.000236717	0.000203481	0.000505505	0.000460068	0.000872392	0.00270685	0.0020397	0.000147697	0.00563956	0.000507658	0.000660117	29	0	4	5	1	36.7	0	2	0	0	NA	0
1321	Mazán	Salvador	6.92e-05	5.4e-05	6.1e-05	2.3e-05	8.44e-05	0.000130285	0.00201785	0.000159402	6.29e-05	0.000420683	6.77e-05	0.000245772	6	1	3	8	0	37.5	1	4	0	0	NA	0
1322	Mazán	Salvador	1.95e-05	1.95e-05	1.95e-05	1.95e-05	1.95e-05	1.95e-05	5.34e-05	1.95e-05	2.16e-05	7.6e-05	1.95e-05	1.95e-05	12	1	3	8	0	36.6	0	4	0	0	NA	0
1323	Mazán	Salvador	0.00400381	0.000556097	0.000425495	0.00164045	0.000235828	0.00390692	0.00110627	0.00071139	0.000344705	0.00152044	0.000629068	0.000769658	13	0	4	8	0	36.8	0	2	0	0	NA	0
1324	Mazán	Salvador	5.15e-05	0.000205926	0.000184664	2.19e-05	0.000148629	0.000105824	0.0011471	9.79e-05	8.13e-05	0.000652865	4.87e-05	0.000130493	11	0	3	8	0	36.6	0	2	0	0	NA	0
1325	Mazán	Salvador	4.92e-05	3.77e-05	6.5e-05	3.09e-05	0.000114539	3.76e-05	0.000711676	2.41e-05	0.000334704	0.00142446	5.06e-05	9.88e-05	9	1	3	8	0	36.1	0	2	0	0	NA	0
1326	Mazán	Salvador	9.58e-05	0.000132553	4.66e-05	3.32e-05	0.000152422	7.41e-05	0.000260207	0.000202895	0.000121321	0.00136829	5.5e-05	0.00039324	6	1	3	0	0	36.7	0	2	0	0	NA	0
1327	Mazán	Salvador	0.000288866	0.000691363	0.000147995	0.000127911	0.0001676	0.00148856	0.00101203	0.000125757	9.09e-05	0.02	3.58e-05	0.000239259	5	0	2	8	0	36.4	0	2	0	0	NA	0
1328	Mazán	Salvador	8.9e-05	9.19e-05	3.42e-05	3.27e-05	0.000162405	3.49e-05	0.000357381	0.000123125	7.5e-05	0.000821054	2.67e-05	0.000103218	2	1	1	0	0	36.6	0	2	0	0	NA	0
1329	Mazán	Salvador	5.57e-05	0.000264845	4.9e-05	1.95e-05	0.00011938	8.23e-05	0.0001224	0.000131644	0.000154957	0.00176569	4.67e-05	0.00043963	1	0	1	0	0	37.2	0	2	0	0	NA	0
1330	Mazán	Salvador	0.00292528	0.000121019	0.000219463	0.000879491	0.000162405	0.00271919	0.00104384	0.000171563	0.00100205	0.000274157	8.46e-05	0.00045854	64	1	3	5	0	36.6	0	3	0	0	NA	0
1331	Mazán	Salvador	0.00160224	0.00113664	0.00100245	0.00285645	0.000144028	0.00820624	0.000396264	0.000302957	8.05e-05	0.00495361	0.000540826	0.00144896	48	0	1	5	0	36.7	0	3	0	0	NA	0
1332	Mazán	Salvador	0.00576725	0.00119282	0.00207605	0.011939	0.000330609	0.02	0.00518431	0.000333329	0.000158713	0.0024466	0.00881535	0.00954081	41	0	3	5	0	36.4	0	3	0	0	NA	0
1333	Mazán	Salvador	0.000195306	0.000495712	0.000119401	6.21e-05	0.000324684	0.000305696	0.000332487	0.000170726	0.000125916	0.000663676	0.000155675	0.00290541	14	0	4	8	0	36.5	0	3	0	0	NA	0
1334	Mazán	Salvador	5.85e-05	0.000747752	5.6e-05	2.18e-05	0.000125559	8.46e-05	0.0032489	5.45e-05	6.32e-05	0.000330915	8.42e-05	0.0013962	11	0	3	8	0	36.7	0	3	0	0	NA	0
1335	Mazán	Salvador	9.75e-05	0.000202714	0.000499797	3.8e-05	0.000180699	0.000130606	0.000470358	6.3e-05	0.000172809	0.00070494	0.000103745	0.000487772	9	0	3	8	0	36.6	0	3	0	0	NA	0
1336	Mazán	Salvador	4.76e-05	9.94e-05	9.9e-05	1.95e-05	0.000140956	6.82e-05	0.000444189	0.00018135	8.51e-05	0.00360427	0.000340684	0.000639371	13	0	4	8	0	36.4	0	3	0	0	NA	0
1337	Mazán	Salvador	6.67e-05	0.000241018	0.000394174	3.21e-05	0.000150163	4.64e-05	0.000194215	0.000293085	5.69e-05	0.00380342	6.92e-05	0.000113429	4	0	1	8	0	36.3	0	3	0	0	NA	0
1338	Mazán	Salvador	4.76e-05	4.93e-05	0.000311206	2.18e-05	0.000113189	4.06e-05	2.36e-05	2.49e-05	2.21e-05	0.000247763	3.22e-05	4.79e-05	2	0	1	0	0	36.6	0	3	0	0	NA	0
1339	Mazán	Salvador	0.00123357	0.000941401	0.00167007	0.00409422	0.000134805	0.00513132	0.00144955	0.000585797	0.00011938	0.000477805	0.000510829	0.00114538	44	1	4	5	0	36.7	0	3	0	0	NA	0
1340	Mazán	Salvador	0.000868258	0.000396295	0.00054132	0.00119051	0.00125022	0.00190457	0.000644289	0.00212119	0.000542291	0.02	0.000372063	0.00143387	72	1	3	5	0	36.5	0	4	0	0	NA	0
1341	Mazán	Salvador	0.000850794	0.000972462	0.000687535	0.000822767	0.000377839	0.00242172	0.00040373	0.00784714	0.00016341	0.0020269	0.00227927	0.02	40	1	3	5	1	36.1	0	3	0	0	NA	0
1342	Mazán	Salvador	0.0012752	0.000209566	0.000996065	0.000735409	0.000168512	0.0014099	0.00115435	0.00120425	0.000104484	0.00291894	0.000146576	0.000404527	34	0	3	7	1	36.3	0	3	0	0	NA	0
1343	Mazán	Salvador	0.000119917	0.000587794	6.8e-05	4.34e-05	0.00026514	0.000150012	0.000723155	0.000314607	0.000140888	0.00253706	0.000533661	0.000221782	12	1	5	8	0	35.6	0	3	0	0	NA	0
1344	Mazán	Salvador	6.12e-05	0.000112101	7.7e-05	2.94e-05	0.00011938	7.56e-05	0.00096657	0.000265366	5.78e-05	0.000788955	3.7e-05	0.000111389	11	0	3	8	0	35.9	0	3	0	0	NA	0
1345	Mazán	Salvador	0.000244883	0.000337533	0.000129339	0.00010788	0.000315787	0.00273414	0.000192322	0.000371371	0.0002444	0.001304	0.000440119	0.000492479	8	1	3	8	0	36	0	3	0	0	NA	0
1346	Mazán	Salvador	0.00174598	0.00105102	0.000377203	0.000446313	0.00194326	0.000348891	0.00300877	0.0016181	0.000792407	0.02	0.00106221	0.00145556	16	1	5	8	1	36.5	0	4	0	0	NA	0
1347	Mazán	Salvador	0.00496861	0.000482114	0.0152736	0.00301328	0.00149493	0.0099809	0.00214078	0.0145017	0.000639365	0.00369255	0.000824806	0.000378801	71	1	4	5	1	35.5	0	4	0	0	NA	0
1348	Mazán	Salvador	6.12e-05	9.81e-05	0.00014429	2.18e-05	5.67e-05	0.00107274	0.00104021	0.000103724	4.88e-05	0.0018713	0.000108303	0.000903889	15	1	5	8	0	35.5	0	4	0	0	NA	0
1349	Mazán	Salvador	5.85e-05	8.06e-05	0.000127474	0.0019549	0.00011938	0.00163925	0.00034867	0.00694816	0.000298165	0.00224347	0.000491135	0.000151964	41	1	5	5	0	35.5	0	4	0	0	NA	0
1350	Mazán	Salvador	0.000200844	0.000184732	7.76e-05	2.18e-05	6.94e-05	0.00041699	0.000337467	7.51e-05	0.000347231	0.00133098	4.4e-05	5.81e-05	39	0	3	5	1	36.3	0	4	0	0	NA	0
1351	Mazán	Salvador	0.000124127	0.000288131	0.000866102	2.82e-05	0.000150163	6.59e-05	0.000550008	0.00012011	2.74e-05	0.000990659	0.000121067	0.000284455	12	1	5	8	0	36.4	0	4	0	0	NA	0
1352	Mazán	Salvador	5.85e-05	3.32e-05	2.55e-05	2.69e-05	0.000144028	8.46e-05	5.78e-05	2.8e-05	3.24e-05	0.00246972	8.64e-05	9.3e-05	10	0	3	8	0	36	0	4	0	0	NA	0
1353	Mazán	Salvador	2.4e-05	0.000138023	6.44e-05	1.95e-05	6.31e-05	0.00011774	0.00139808	3.41e-05	9.15e-05	0.000439328	0.000137015	0.00031352	18	0	4	5	0	37.2	0	4	0	0	NA	0
1354	Mazán	Salvador	0.0046222	0.0008206	0.000923984	0.00186162	0.00122415	0.00302382	0.0110038	0.000198201	0.000164349	0.02	0.00084294	0.000982717	83	0	1	0	0	36	0	4	0	0	NA	0
1355	Mazán	Salvador	0.02	0.00236455	0.00129218	0.00494054	0.00162434	0.0135453	0.00146843	0.000845677	0.000513447	0.00758434	0.00109724	0.000865883	71	1	1	5	1	35.5	0	3	0	0	NA	0
1356	Mazán	Salvador	0.00145353	0.00043602	0.00336413	0.00298443	0.000366058	0.00765467	0.0010826	7.11e-05	0.000199161	0.00401123	0.00100892	0.000192039	66	0	3	5	1	36	0	3	0	0	NA	0
1357	Mazán	Salvador	0.02	0.000149252	0.00185697	0.0194785	0.000156289	0.0171777	0.00920037	0.00035894	0.000120313	0.00627475	0.000930265	0.000443416	45	1	3	5	1	35.5	0	3	1	0	NA	0
1358	Mazán	Salvador	0.00205571	0.00061304	0.000188088	0.000822767	0.000162405	0.00115415	0.000863191	0.000143505	0.000104484	0.0108288	6.6e-05	0.000205951	38	0	3	5	1	36	0	3	1	0	NA	0
1359	Mazán	Salvador	0.000559765	0.00039485	4.04e-05	0.000122353	7.89e-05	0.00142465	0.000360181	9.31e-05	2.82e-05	0.000780377	4.14e-05	0.000109348	15	0	9999	8	0	35.5	0	3	1	0	NA	0
1360	Mazán	Salvador	3.42e-05	0.000123252	0.000174301	1.95e-05	5.03e-05	2.19e-05	4.27e-05	0.000109992	1.95e-05	0.000326225	0.000197435	6.02e-05	14	0	9999	8	0	36.3	0	3	1	0	NA	0
1361	Mazán	Salvador	0.00285439	0.000397982	0.000123125	0.00136552	0.000137882	0.00546884	0.000504985	6.2e-05	3.84e-05	0.00070927	0.000203323	0.00143764	46	1	4	5	0	35.6	0	4	0	0	NA	0
1362	Mazán	Salvador	0.00385749	0.00136703	0.00346953	0.0121161	0.000887026	0.00899876	0.00143979	0.011715	0.0010801	0.0119966	0.00117082	0.00162142	34	1	3	5	0	35.6	0	4	0	0	NA	0
1363	Mazán	Salvador	4.49e-05	0.000188822	0.000143043	3.27e-05	0.000100769	0.00032765	0.00337332	0.00500782	3.75e-05	0.00119376	5.65e-05	9.71e-05	21	0	5	7	0	35.6	0	4	0	0	NA	0
1364	Mazán	Salvador	5.57e-05	0.00021231	0.000291092	2.06e-05	0.000113189	3.14e-05	0.00106535	2.75e-05	2.25e-05	0.00015191	2.16e-05	6.63e-05	3	1	2	0	0	35.6	0	4	0	0	NA	0
1365	Mazán	Salvador	2.65e-05	2.68e-05	2.03e-05	1.95e-05	5.67e-05	2.59e-05	6.98e-05	2.8e-05	2.41e-05	0.000452948	2.08e-05	6.84e-05	1	0	1	0	0	35.8	0	4	0	0	NA	0
1366	Mazán	Salvador	0.00053398	0.000143408	0.002119	0.000285214	0.000593424	0.00182438	0.00122375	0.000247014	0.000242514	0.00101801	0.000618373	0.00145651	39	1	3	5	0	35.6	0	4	0	0	NA	0
1367	Mazán	Salvador	0.00514149	0.000910577	0.00208013	0.00373135	0.000465709	0.0129453	0.00284459	0.00962628	0.000999164	0.00655598	0.00117593	0.00116308	31	1	4	5	0	35.6	0	4	0	0	NA	0
1368	Mazán	Salvador	3.95e-05	0.000268096	3.2e-05	1.95e-05	7.57e-05	2.59e-05	0.000821942	6.68e-05	5.96e-05	0.000330915	3.74e-05	0.000569388	30	0	4	7	0	35.6	0	4	0	0	NA	0
1369	Mazán	Salvador	8.35e-05	0.000248635	0.0013279	3.07e-05	0.000294982	7.91e-05	0.00565057	9.88e-05	0.000154957	0.00395068	0.00048308	0.000418778	13	0	5	8	0	35.6	0	4	0	0	NA	0
1370	Mazán	Salvador	3.95e-05	0.000189049	0.00248311	1.95e-05	8.83e-05	7.91e-05	0.000250126	0.000127519	3.15e-05	0.000191698	8.92e-05	0.000101173	11	0	3	8	0	35.9	0	4	0	0	NA	0
1371	Mazán	Salvador	4.22e-05	4.8e-05	9.47e-05	1.95e-05	6.31e-05	3.85e-05	1.96e-05	6.22e-05	3.66e-05	0.000853047	2.84e-05	0.000119543	9	0	3	8	0	35.6	0	4	0	0	NA	0
1372	Mazán	Salvador	2.91e-05	3.81e-05	0.000229512	1.95e-05	5.67e-05	2.73e-05	0.000302587	9.94e-05	2.49e-05	0.000358912	5.3e-05	0.000101173	5	1	2	0	0	35.6	0	4	0	0	NA	0
1373	Mazán	Salvador	4.22e-05	0.000223537	9.1e-05	1.95e-05	7.57e-05	0.00016329	0.000595173	0.000124772	7.77e-05	0.00182573	8.37e-05	0.000505646	21	1	5	5	0	35.6	0	4	0	0	NA	0
1374	Mazán	Salvador	0.000913067	0.00102391	0.000828647	0.000615632	0.00026514	0.0023852	0.000194215	0.00119852	0.000122179	0.00148018	6.69e-05	0.000940049	28	0	4	5	0	35.6	0	3	1	0	NA	0
1375	Mazán	Salvador	9.47e-05	0.000349398	8.86e-05	2.69e-05	0.000110089	0.00125459	0.000222853	0.000139085	6.5e-05	0.00209342	5.03e-05	0.000420676	10	1	5	8	0	35.6	0	3	1	0	NA	0
1376	Mazán	Salvador	0.000150752	3.92e-05	2.76e-05	7.06e-05	0.000318754	0.000105869	0.000108917	4.04e-05	7.77e-05	0.000121602	8.19e-05	4.79e-05	9	1	3	8	0	35.6	0	3	1	0	NA	0
1377	Mazán	Salvador	8.63e-05	0.0003418	0.000703323	2.69e-05	0.000159348	0.000246015	0.000170189	7.91e-05	5.78e-05	0.00077179	0.000104201	0.000219807	5	1	2	0	0	35.5	0	3	1	0	NA	0
1378	Mazán	Salvador	6.95e-05	0.000108985	3.42e-05	2.43e-05	0.000156289	4.35e-05	0.000108917	6.04e-05	3.97e-05	0.00121667	0.00083115	0.000121579	2	0	1	0	0	35.6	0	3	1	0	NA	0
1379	Mazán	Salvador	0.00689756	0.000469305	0.00102548	0.00376251	0.00120968	0.0108816	0.00139253	0.000501411	0.000859214	0.00522137	0.00489458	0.00109604	36	1	4	5	0	35.6	0	4	0	0	NA	0
1380	Mazán	Salvador	0.00133145	0.000604095	0.000223231	0.000442776	0.000137882	0.00328505	0.000850279	0.000873393	0.00059293	0.000992764	0.000234068	0.00023361	30	0	4	5	0	35.6	0	4	0	0	NA	0
1381	Mazán	Salvador	0.000170296	0.000158711	7.52e-05	0.000131053	0.000235143	0.000435114	0.000302898	4.27e-05	9.98e-05	0.000992764	5.88e-05	9.71e-05	13	1	4	8	0	35.6	0	4	0	0	NA	0
1382	Mazán	Salvador	0.000461232	0.000175208	0.000371546	0.000295992	0.00106535	0.00148407	0.000267638	5.77e-05	0.000230257	0.00119793	0.000232714	0.000282511	12	1	3	8	0	35.6	0	4	0	0	NA	0
1383	Mazán	Salvador	8.63e-05	0.00020728	6.44e-05	0.000111494	0.000100769	0.00211294	0.00173936	0.000971193	3.58e-05	0.000264589	0.000244449	0.000155994	10	1	3	8	9999	36	0	4	0	0	NA	0
1384	Mazán	Salvador	5.44e-05	0.00018814	0.000872456	1.95e-05	9.45e-05	3.07e-05	0.000267638	7.27e-05	4.4e-05	0.00048681	2.41e-05	0.000247363	8	0	3	8	0	35.9	0	4	0	0	NA	0
1385	Mazán	Salvador	3.95e-05	4.43e-05	2.98e-05	1.95e-05	8.2e-05	3.7e-05	7.73e-05	0.000144887	2.82e-05	0.000186761	2.5e-05	0.000213875	8	0	3	8	1	36.5	0	3	1	0	NA	0
1386	Mazán	Salvador	8.9e-05	3.66e-05	9.47e-05	6.07e-05	0.000106986	0.000677962	0.000518729	0.000688007	2.17e-05	0.000278929	6.2e-05	0.000199002	53	1	3	5	1	36	0	3	1	0	NA	0
1387	Mazán	Salvador	0.00157178	0.000472749	0.00153328	8.99e-05	0.000253161	0.00197472	0.00832419	7.96e-05	6.09e-05	0.00705452	4.54e-05	5.61e-05	50	0	3	5	1	36	0	3	1	0	NA	0
1388	Mazán	Salvador	0.00188977	0.000151502	0.000263439	0.00243774	6.94e-05	0.00272085	3.21e-05	4.98e-05	0.00261591	0.000254987	0.000401624	0.000479295	72	0	9999	0	0	35.5	0	3	1	0	NA	0
1389	Mazán	Salvador	7.79e-05	0.000212767	9.59e-05	3.87e-05	0.000168512	4.17e-05	0.00064997	3.47e-05	5.33e-05	0.00143463	0.00154342	0.000182067	33	0	3	5	0	35.5	0	4	0	0	NA	0
1390	Mazán	Salvador	0.000687396	0.00116832	0.00334638	0.000960986	0.000144028	0.000514272	0.000250752	0.000134122	0.000210465	0.00294247	0.000323633	0.000580605	68	1	3	5	1	36.1	0	3	1	0	NA	0
1391	Mazán	Salvador	8.35e-05	6.61e-05	7.88e-05	4.69e-05	0.000162405	0.000575591	0.000207448	8.31e-05	3.97e-05	0.0031595	0.00212995	0.000111389	54	0	3	5	1	36	0	3	1	0	NA	0
1392	Mazán	Salvador	0.00114156	0.000303114	0.00047527	0.0012904	0.000211021	0.00643686	0.00106734	0.000312274	0.000270807	0.00318542	0.000100099	0.000226715	47	1	3	5	1	36.2	0	3	1	0	NA	0
1393	Mazán	Salvador	0.000358312	0.000238483	0.00016804	0.000338974	0.000180699	0.000685176	0.00133595	0.000515249	8.14e-05	0.00100539	0.000103289	0.000332801	53	0	5	5	1	36.3	0	3	1	0	NA	0
1394	Mazán	Salvador	8.07e-05	0.000369659	0.000169918	4.21e-05	0.000223097	8.86e-05	0.000821942	0.000220244	0.000127785	0.00111444	0.000110127	0.000280566	59	1	4	5	1	35.5	0	3	1	0	NA	0
1395	Mazán	Salvador	0.000117109	0.000334218	0.00108699	4.41e-05	0.000211021	6.59e-05	0.000531858	0.000154307	9.98e-05	0.000776085	4.94e-05	0.00039977	49	0	3	5	1	35.9	0	3	1	0	NA	0
1396	Mazán	Salvador	4.76e-05	0.000107651	2.13e-05	1.95e-05	6.94e-05	9.66e-05	0.00049999	5.14e-05	4.97e-05	0.00504561	2.16e-05	0.000165043	14	1	9999	0	0	36	0	3	1	0	NA	0
1397	Mazán	Salvador	0.000153548	0.000200889	0.000180566	6.07e-05	0.000318754	0.000161568	0.000135197	9.39e-05	0.000131993	0.0012354	8.73e-05	0.000231642	13	1	9999	8	0	36	0	3	1	0	NA	0
1398	Mazán	Salvador	0.000139553	0.000329488	0.00316855	5.93e-05	0.000189817	0.00118971	0.000160673	0.000587052	0.000248172	0.00187752	0.00023452	0.000920577	28	1	3	5	1	36	0	3	0	0	NA	0
1399	Mazán	Salvador	8.63e-05	6.48e-05	0.000840703	2.94e-05	0.000204973	0.000126437	0.000286683	7.75e-05	7.54e-05	0.000663676	5.03e-05	0.000473639	24	0	4	5	1	36.6	0	3	0	0	NA	0
1400	Mazán	Salvador	3.56e-05	8.35e-05	0.000277265	1.95e-05	9.45e-05	0.000171071	0.000344936	0.000223081	7.04e-05	0.0011019	5.3e-05	0.000360636	7	1	3	8	0	36.3	0	3	0	0	NA	0
1401	Mazán	Salvador	0.000149353	0.000313922	9.1e-05	7.34e-05	0.000377839	6.44e-05	0.000312558	4.35e-05	6.45e-05	0.000504766	6.24e-05	0.000243438	5	1	2	8	0	36	0	3	0	0	NA	0
1402	Mazán	Salvador	8.63e-05	0.000379954	0.00199048	3.87e-05	7.57e-05	0.00169272	0.00255405	0.00122936	0.00054371	0.00164569	9.46e-05	0.000460429	24	1	4	5	1	35.6	0	3	1	0	NA	0
1403	Mazán	Salvador	4.62e-05	0.000429206	7.16e-05	2.18e-05	6.63e-05	0.000221487	0.000564106	2.65e-05	3.15e-05	0.00048231	4.23e-05	0.00218303	21	0	3	7	1	36	0	3	0	0	NA	0
1404	Mazán	Salvador	0.000173082	0.000795	0.000128095	0.000132504	0.000192852	0.000144491	0.00347785	0.000162366	0.000118447	0.000372824	0.000131093	0.000571258	4	1	2	8	1	35.7	0	3	0	0	NA	0
1405	Mazán	Salvador	0.00243548	0.000691401	0.00610133	0.00251278	0.00630437	0.00847356	0.02	0.000278042	0.000124981	0.00209758	0.0113058	0.000516919	87	0	3	0	0	35.9	0	3	0	0	NA	0
1406	Mazán	Salvador	0.00372054	0.000279265	0.0104831	5.38e-05	0.000180699	0.0065643	0.00302545	0.000385332	0.000643158	0.02	0.00168974	0.00109139	55	1	5	5	1	36.5	0	3	0	0	NA	0
1407	Mazán	Salvador	0.000956507	0.000595426	0.00116029	0.000326816	0.000366058	0.000682399	0.000729835	0.000201582	0.000260903	0.000857306	9.74e-05	0.00323022	38	0	3	5	1	35.5	0	3	0	0	NA	0
1408	Mazán	Salvador	0.000128337	0.000422891	6.92e-05	5.38e-05	0.000306879	0.000248765	0.000234149	0.000117918	5.33e-05	0.00155054	5.74e-05	0.000413081	13	0	5	8	1	36.8	0	3	0	0	NA	0
1409	Mazán	Salvador	4.76e-05	3.83e-05	3.42e-05	1.95e-05	7.57e-05	5.8e-05	9.44e-05	4.93e-05	0.000664028	0.000540479	2.71e-05	0.000154987	5	1	1	8	0	37	0	3	0	0	NA	0
1410	Mazán	Salvador	0.00143871	0.000218053	0.000187367	0.000966425	4.68e-05	0.00204941	0.000136392	0.000942673	3.94e-05	0.000765715	0.00389206	0.000100045	59	0	1	5	0	36.7	0	4	0	0	NA	0
1411	Mazán	Salvador	0.000607072	0.00116592	0.000693678	0.00142806	0.000579493	0.00263505	0.000693405	0.00013013	0.000227323	0.00115808	0.000260625	0.00026547	23	0	3	5	1	36.7	0	3	0	0	NA	0
1412	Mazán	Salvador	8.99e-05	6.78e-05	6.41e-05	3.65e-05	0.000202312	9.88e-05	0.000112645	0.000131898	4.34e-05	0.000850699	2.61e-05	0.000116022	2	1	1	0	0	36.8	0	3	0	0	NA	0
1413	Mazán	Salvador	0.000392791	0.000210854	0.000126818	3.56e-05	0.000173851	0.000999876	0.00190849	0.00049802	0.000129811	0.00131256	8.56e-05	0.000262254	7	1	3	8	0	37.3	0	3	0	0	NA	0
1414	Mazán	Salvador	0.000105773	0.00111941	0.00149461	7.35e-05	0.000403668	0.000133147	0.00415094	0.00013215	0.000173695	0.00112466	0.000414445	0.0010814	9	0	4	8	0	36.7	0	3	0	0	NA	0
1415	Mazán	Salvador	3.63e-05	3.25e-05	8.72e-05	1.95e-05	6.4e-05	8.6e-05	0.000223641	5.24e-05	3.43e-05	0.000400965	0.000259073	0.000140869	12	0	2	0	0	35.5	0	4	0	0	NA	0
1416	Mazán	Salvador	0.00285372	0.000860622	0.00243389	0.000207372	0.000216631	0.00408987	0.00804996	0.00591083	0.000515678	0.02	0.000693033	0.0137913	57	1	4	5	0	35.6	0	4	0	0	NA	0
1417	Mazán	Salvador	0.00325549	0.00100805	0.00557848	0.00352861	0.000221415	0.0031001	0.000543088	0.000336057	0.000115002	0.0103507	0.000276947	0.000605432	48	0	3	5	0	35.9	0	4	0	0	NA	0
1418	Mazán	Salvador	0.000160131	7.87e-05	7.65e-05	7.14e-05	7.27e-05	0.00153215	0.000354018	6.1e-05	2.55e-05	0.000436283	2.43e-05	5.12e-05	12	0	5	8	0	35.9	0	4	0	0	NA	0
1419	Mazán	Salvador	0.00775587	0.000558901	0.00120547	0.00260297	0.000131717	0.00569401	0.0012441	0.0012019	0.000156733	0.00149407	0.00264216	0.00100408	32	1	4	5	0	35.7	0	4	0	0	NA	0
1420	Mazán	Salvador	0.00112863	0.000687091	0.000150045	0.000894363	0.000401211	0.00129174	0.00048432	0.000286941	0.000146977	0.00107273	0.000915027	0.000297628	28	0	4	5	0	35.8	0	4	0	0	NA	0
1421	Mazán	Salvador	6.13e-05	4e-05	0.000122806	3.28e-05	8.16e-05	0.000264008	0.000235333	5.81e-05	8.15e-05	0.000426993	9.44e-05	0.000357925	10	0	3	8	0	35.6	0	4	0	0	NA	0
1422	Mazán	Salvador	3.05e-05	4.15e-05	5.57e-05	1.95e-05	5.53e-05	0.000162984	0.000349277	3.69e-05	1.95e-05	0.000178862	1.95e-05	0.000210792	7	1	3	8	0	35.8	0	4	0	0	NA	0
1423	Mazán	Salvador	8.32e-05	0.00177459	0.000417756	2.63e-05	0.000150346	4.5e-05	0.000299613	0.00311821	3.46e-05	0.000339513	2.67e-05	0.00020275	6	0	3	8	0	35.5	0	4	0	0	NA	0
1424	Mazán	Salvador	0.00445235	0.00083066	0.00448829	0.00270839	0.00223319	0.00207225	0.00147914	0.00219557	0.000444264	0.00420968	0.00051378	0.00111813	36	1	4	5	0	35.7	0	4	0	0	NA	0
1425	Mazán	Salvador	0.000112628	0.000989512	0.000456535	3.33e-05	0.000104143	0.000791489	0.000131967	0.000273703	2.55e-05	0.000577175	0.000116717	0.000109625	25	0	5	5	0	36.3	0	4	0	0	NA	0
1426	Mazán	Salvador	0.000103496	0.000432237	0.000283184	4.21e-05	0.000197552	0.000514328	8.12e-05	0.000146086	4.34e-05	0.000447427	6.54e-05	0.000323354	7	0	3	8	0	36.1	0	4	0	0	NA	0
1427	Mazán	Salvador	4.24e-05	0.000116888	4.42e-05	1.95e-05	8.61e-05	2.36e-05	0.0017116	5.96e-05	7.23e-05	0.000186333	2.43e-05	5.28e-05	5	0	2	0	0	36.4	0	4	0	0	NA	0
1428	Mazán	Salvador	0.000144971	0.000235957	4.1e-05	4.3e-05	0.000245413	0.000101202	6.03e-05	7.66e-05	5.76e-05	0.000473415	3.68e-05	0.000440787	4	0	2	0	0	36.8	0	4	0	0	NA	0
1429	Mazán	Salvador	6.78e-05	8.81e-05	9.4e-05	2.42e-05	0.000159722	3.76e-05	9.81e-05	3.07e-05	2.92e-05	0.000309667	5.69e-05	0.000132044	2	0	1	0	0	36.4	0	4	0	0	NA	0
1430	Mazán	Salvador	0.00140171	0.00010186	0.00289261	0.000406614	0.000408585	0.00129989	0.000749886	0.00045631	9.02e-05	0.00719355	0.000250926	0.000403767	51	0	3	5	0	36.2	0	3	1	0	NA	0
1431	Mazán	Salvador	0.0143749	0.000317683	0.00308152	0.00272368	0.000704734	0.0101008	0.00183599	0.000680591	0.000480314	0.00262121	0.000817766	0.000872846	42	1	3	5	0	35.5	0	3	1	0	NA	0
1432	Mazán	Salvador	0.000369146	0.000428175	0.00145685	0.000140449	0.000584481	0.000775513	0.000277878	0.000255513	0.000164638	0.00250299	0.000571921	0.000797424	26	1	4	5	0	35.9	0	4	0	0	NA	0
1433	Mazán	Salvador	0.000112628	0.000357282	0.00060749	0.00056321	9.96e-05	0.000523441	0.00105263	0.000306618	3.71e-05	0.000749089	0.00012196	0.00028557	22	0	4	5	0	36.6	0	4	0	0	NA	0
1434	Mazán	Salvador	6.34e-05	0.000128748	5.94e-05	2.1e-05	0.000113278	4.65e-05	0.00039856	5.57e-05	3.05e-05	0.000488255	0.000137393	0.000254214	5	0	2	0	0	35.8	0	4	0	0	NA	0
1435	Mazán	Salvador	4.54e-05	9.13e-05	3.88e-05	1.95e-05	5.11e-05	5.56e-05	0.000421299	0.000649547	1.95e-05	0.000212497	4.31e-05	9.37e-05	4	0	2	0	0	35.7	0	4	0	0	NA	0
1436	Mazán	Salvador	0.00493703	0.00029709	0.00229435	0.00788814	0.000485074	0.00551546	0.000718677	0.00235116	0.000187705	0.00169759	0.000171207	0.000275118	65	1	3	5	1	36.6	0	3	0	0	NA	0
1437	Mazán	Salvador	0.00241433	8.4e-05	0.000588267	0.00103186	4.68e-05	0.00162046	0.000614498	0.00133713	4.07e-05	0.00404317	0.00126862	0.000160946	59	0	3	5	1	36.6	0	3	0	0	NA	0
1438	Mazán	Salvador	0.000410514	0.000346676	0.00236264	0.00200024	0.000245413	0.00332808	0.00514502	0.000205124	8.55e-05	0.00343627	0.000248213	0.000380441	45	1	5	5	1	36.1	0	3	0	0	NA	0
1439	Mazán	Salvador	0.00221973	0.000787355	0.000313782	0.00172222	0.000243007	0.00416794	0.00569198	0.000192192	0.000116477	0.001019	0.00406711	0.000328177	48	0	5	5	0	36.7	0	3	0	0	NA	0
1440	Mazán	Salvador	2.67e-05	0.000309728	7.17e-05	1.95e-05	6.83e-05	3.94e-05	0.0031639	0.00179849	0.000145479	0.000972727	0.000199181	0.000245369	12	1	5	8	0	36.5	0	3	0	0	NA	0
1441	Mazán	Salvador	3.83e-05	7.1e-05	6.32e-05	1.95e-05	8.61e-05	2.94e-05	7.17e-05	0.000128868	0.000127582	0.00126596	6.01e-05	0.000300844	10	1	3	8	0	36.7	0	3	0	0	NA	0
1442	Mazán	Salvador	0.00440593	0.000236897	0.000991976	0.00345237	0.000303449	0.010381	0.00748987	0.000138728	0.00018164	0.00338689	0.00650383	0.0132844	64	1	3	5	0	36.2	0	3	1	0	NA	0
1443	Mazán	Salvador	0.000469515	0.00107719	0.000243876	0.010841	0.00403703	0.0066065	0.00488357	0.000236891	5.86e-05	0.00693785	0.00067612	9.69e-05	85	0	9999	0	0	35.8	0	3	1	0	NA	0
1444	Mazán	Salvador	0.0008314	0.000155359	0.000458695	0.00183552	0.000274361	0.00455883	0.000123876	0.000149645	0.000239573	0.00164844	0.000118963	0.000117623	65	0	9999	5	0	35.5	0	3	1	0	NA	0
1445	Mazán	Salvador	0.00271272	0.00256804	0.00221558	0.00893502	0.00289366	0.0102789	0.00150681	0.00129301	0.00110766	0.02	0.00399203	0.00160433	47	1	9999	5	1	36.5	0	3	1	0	NA	0
1446	Mazán	Salvador	0.000564822	0.000527574	3.31e-05	0.000182503	6.4e-05	0.000980806	0.000844786	0.000177771	0.000183913	0.000121187	0.000535652	4.59e-05	38	0	3	5	0	35.9	0	3	1	0	NA	0
1447	Mazán	Salvador	5.27e-05	6e-05	0.000624551	1.95e-05	7.05e-05	0.000635751	0.00219702	7.9e-05	3.23e-05	0.000787883	5.83e-05	6.52e-05	18	0	3	7	0	35.8	0	3	1	0	NA	0
1448	Mazán	Salvador	0.00126291	0.000177654	0.000637782	0.000250365	5.96e-05	0.00246889	0.00127999	8.49e-05	8.26e-05	0.00160316	0.000105535	0.000217225	13	1	9999	8	0	35.6	0	3	1	0	NA	0
1449	Mazán	Lago Yuracyacu	0.00011492	8.72e-05	0.00123064	1.95e-05	5.11e-05	7.93e-05	0.00093707	0.00661949	0.0001915	0.00101345	0.000198797	0.00012483	78	1	3	5	0	35.6	0	3	1	0	NA	0
1450	Mazán	Lago Yuracyacu	0.000101222	0.00977912	0.0184944	5.89e-05	0.00497686	0.00254531	0.02	0.0121441	0.00591311	0.02	0.00283425	0.000732118	68	0	3	5	0	35.6	0	3	1	0	NA	0
1451	Mazán	Lago Yuracyacu	0.0033232	0.000260612	0.000622347	0.00220765	0.000517298	0.00376252	0.00491972	0.000290656	7.97e-05	0.00414974	0.00377352	0.00105724	70	1	3	5	0	35.5	0	3	1	0	NA	0
1452	Mazán	Lago Yuracyacu	3.44e-05	0.000111516	5.94e-05	1.95e-05	8.16e-05	4.95e-05	0.000262181	2.46e-05	2.08e-05	0.000152753	1.95e-05	0.000271098	10	1	9999	8	0	36.1	0	3	1	0	NA	0
1453	Mazán	Lago Yuracyacu	0.000621141	8.01e-05	0.000130838	0.000318367	0.00133991	0.000195506	0.000662583	0.000209273	0.000218535	0.000332055	0.000525706	0.000181041	8	0	9999	8	0	35.5	0	3	1	0	NA	0
1454	Mazán	Lago Yuracyacu	2.67e-05	0.000303	6.51e-05	1.95e-05	4.68e-05	3.19e-05	0.000399361	6.66e-05	5.08e-05	0.000664094	0.000110371	6.52e-05	19	1	3	0	0	37	0	3	1	0	NA	0
1455	Mazán	Lago Yuracyacu	0.00267518	0.000730653	0.00204	0.00116275	0.000127088	0.00559524	0.00253177	0.00144525	0.000135767	0.00382124	0.00156201	0.000127234	34	1	4	5	0	35.5	0	3	1	0	NA	0
1456	Mazán	Lago Yuracyacu	0.00044357	9.03e-05	7.08e-05	1.95e-05	8.61e-05	0.000980806	0.00155073	0.000381992	6.87e-05	0.000965326	0.000137015	0.000241349	28	0	5	5	0	36.1	0	3	1	0	NA	0
1457	Mazán	Lago Yuracyacu	3.63e-05	3.36e-05	2.54e-05	1.95e-05	6.18e-05	2.39e-05	0.00115788	0.000672157	1.96e-05	0.000413982	2.61e-05	0.000186669	12	0	9999	8	0	35.5	0	3	1	0	NA	0
1458	Mazán	Lago Yuracyacu	3.83e-05	3.14e-05	0.000151061	1.95e-05	6.83e-05	3.47e-05	0.00136745	6.83e-05	2.08e-05	0.000281659	3.18e-05	0.000270294	6	0	9999	8	0	35.6	0	3	1	0	NA	0
1459	Mazán	Lago Yuracyacu	3.44e-05	0.000509636	3.66e-05	1.95e-05	6.4e-05	4.42e-05	5.45e-05	5.14e-05	1.96e-05	0.000590128	0.000124963	8.81e-05	5	1	9999	8	0	36	0	3	1	0	NA	0
1460	Mazán	Lago Yuracyacu	2.76e-05	8.06e-05	0.000166344	1.95e-05	4.05e-05	6.25e-05	0.00250318	5e-05	1.95e-05	0.000193806	2.24e-05	0.000172198	24	1	4	3	0	36	0	3	1	0	NA	0
1461	Mazán	Lago Yuracyacu	0.000300509	3.77e-05	8.52e-05	2.59e-05	2.24e-05	0.000454365	0.00427885	0.000137462	1.95e-05	0.000171396	5.73e-05	0.000185061	31	0	4	5	0	36	0	3	1	0	NA	0
1462	Mazán	Lago Yuracyacu	0.000914003	0.000297877	0.000111824	0.000601846	0.00222478	0.000241512	0.00331372	0.00076549	0.000296896	0.00242457	9.15e-05	0.00015934	37	1	4	3	0	35.9	0	4	0	0	NA	0
1463	Mazán	Lago Yuracyacu	0.00023662	0.00446348	6.22e-05	0.000116422	0.000115571	0.000396686	0.00393545	9.98e-05	3.84e-05	0.000943128	0.000120836	0.000270294	36	0	3	7	0	36	0	4	0	0	NA	0
1464	Mazán	Lago Yuracyacu	0.00152196	0.00211463	0.00200481	0.00128355	0.000455405	0.00126636	0.000980061	0.000616128	0.000249543	0.00212927	0.00119065	0.00170278	70	1	1	3	0	36	0	4	0	0	NA	0
1465	Mazán	Lago Yuracyacu	7.21e-05	3.05e-05	5.38e-05	2.34e-05	9.96e-05	4.76e-05	0.000676256	0.000111776	2.74e-05	0.000134159	3.74e-05	0.000139264	14	0	4	8	0	36.2	0	4	0	0	NA	0
1466	Mazán	Lago Yuracyacu	7.65e-05	4.12e-05	9.85e-05	3.11e-05	0.000155029	7.26e-05	0.00024809	0.000104281	4.54e-05	0.00196019	6.04e-05	0.000136055	12	1	3	8	0	36.3	0	4	0	0	NA	0
1467	Mazán	Lago Yuracyacu	6.13e-05	0.000126704	0.00174782	2.67e-05	0.000131717	0.000131113	0.000289505	0.000269477	9.38e-05	0.000889509	4.79e-05	0.00027753	9	1	3	8	0	36	0	4	0	0	NA	0
1468	Mazán	Lago Yuracyacu	8.54e-05	5.24e-05	0.000288974	3.56e-05	0.000202312	7.81e-05	0.000449574	9.95e-05	4.84e-05	0.000689967	3.64e-05	0.000104034	8	0	3	8	0	35.9	0	4	0	0	NA	0
1469	Mazán	Lago Yuracyacu	5.06e-05	0.000136622	0.000116807	2.42e-05	0.000124778	6.83e-05	0.000205427	8.2e-05	5.14e-05	0.00401131	3.71e-05	0.000456086	4	0	2	0	0	36	0	4	0	0	NA	0
1470	Mazán	Lago Yuracyacu	0.000602381	7.16e-05	0.000138904	0.000122099	0.000584481	0.00203324	0.00323934	7.71e-05	2.37e-05	0.000378635	8.82e-05	0.00067842	33	1	6	5	0	36	0	4	0	0	NA	0
1471	Mazán	Lago Yuracyacu	5.06e-05	5.33e-05	4.28e-05	1.95e-05	8.16e-05	5.02e-05	0.000315743	6.51e-05	5.01e-05	0.00043071	0.000122711	0.0002124	30	0	4	5	0	36	0	4	0	0	NA	0
1472	Mazán	Lago Yuracyacu	2.86e-05	3.48e-05	3.22e-05	1.95e-05	5.53e-05	2.91e-05	5.94e-05	1.95e-05	1.95e-05	0.00112466	4.31e-05	4.81e-05	12	1	3	8	0	35.9	0	4	0	0	NA	0
1473	Mazán	Lago Yuracyacu	4.24e-05	5.14e-05	7.27e-05	1.95e-05	8.16e-05	3.33e-05	7.91e-05	3.89e-05	2.02e-05	0.000253628	0.00041484	0.000104832	10	0	3	8	0	36	0	4	0	0	NA	0
1474	Mazán	Lago Yuracyacu	3.63e-05	0.000116888	3.05e-05	1.95e-05	3.64e-05	3.22e-05	7.96e-05	0.000954671	8.51e-05	0.000309667	3.68e-05	0.000225267	5	0	2	0	0	35.9	0	4	0	0	NA	0
1475	Mazán	Lago Yuracyacu	3.05e-05	0.000170171	0.000307966	1.95e-05	4.68e-05	9.88e-05	0.00915326	0.000306085	0.000100331	0.0020292	0.000782811	0.000218833	40	1	5	5	0	35.9	0	4	0	0	NA	0
1476	Mazán	Lago Yuracyacu	7.88e-05	0.00251538	0.000111824	2.3e-05	0.00049498	0.000114087	0.00888464	0.000381177	0.000375588	0.00281582	0.000487584	0.00265437	51	1	4	5	0	35.5	0	3	1	0	NA	0
1477	Mazán	Lago Yuracyacu	9.67e-05	0.000401263	0.000272147	3.11e-05	7.72e-05	0.000156015	0.00697417	0.00011378	7.3e-05	0.000715835	4.45e-05	0.000162554	48	0	4	5	0	35.7	0	3	1	0	NA	0
1478	Mazán	Lago Yuracyacu	2.95e-05	4.12e-05	0.00297422	1.95e-05	5.11e-05	7.58e-05	0.000754528	2.33e-05	5.31e-05	6.46e-05	2.8e-05	5.9e-05	47	0	3	5	1	35.5	0	3	1	0	NA	0
1479	Mazán	Lago Yuracyacu	2.49e-05	0.000204064	8.86e-05	1.95e-05	7.27e-05	6.02e-05	0.00518248	0.000138475	0.000236508	0.000354424	7.65e-05	9.92e-05	14	1	9999	8	0	35.5	0	3	1	0	NA	0
1480	Mazán	Lago Yuracyacu	7.65e-05	3.02e-05	3.39e-05	4.21e-05	0.000173851	3.83e-05	0.000839464	2.91e-05	3.11e-05	0.000253628	0.000259073	6.21e-05	12	1	9999	8	0	36	0	3	1	0	NA	0
1481	Mazán	Lago Yuracyacu	0.000224807	0.000174441	4.92e-05	1.95e-05	0.000117868	0.000287413	0.00499533	8.69e-05	6.28e-05	0.00409212	3.97e-05	0.000108027	47	0	3	5	0	35.5	0	3	1	0	NA	0
1482	Mazán	Lago Yuracyacu	2.49e-05	0.000347896	0.000398442	1.95e-05	5.53e-05	2.73e-05	0.00114187	0.000171867	8.94e-05	0.00051977	8.31e-05	0.000581157	11	1	9999	8	0	35.9	0	3	1	0	NA	0
1483	Mazán	Lago Yuracyacu	2.67e-05	2.74e-05	2.09e-05	1.95e-05	5.53e-05	0.000162164	0.00121034	4.2e-05	1.95e-05	0.000238673	0.000131734	0.000384462	9	1	9999	8	0	35.5	0	3	1	0	NA	0
1484	Mazán	Lago Yuracyacu	2.67e-05	0.000563481	0.000638886	1.95e-05	0.000104143	4.65e-05	0.000930141	5.79e-05	2.55e-05	0.00123245	7.15e-05	0.000108826	59	1	3	5	0	36	0	3	1	0	NA	0
1485	Mazán	Lago Yuracyacu	0.00592427	0.00210022	0.0139995	0.00237393	0.000195174	0.00754812	0.00802254	0.00424258	0.000570483	0.00503034	0.0138	0.000879421	34	1	5	5	0	35.5	0	3	1	1	1	1
1486	Mazán	Lago Yuracyacu	3.15e-05	0.000170171	0.000704231	1.95e-05	6.4e-05	3.91e-05	0.00137463	6.88e-05	3.05e-05	0.000651155	4.45e-05	0.000641894	27	0	4	7	0	36.2	0	3	1	0	NA	0
1487	Mazán	Lago Yuracyacu	0.00317486	0.000934588	0.000155636	0.000236592	0.00051978	0.00318804	0.00144101	0.00217745	5.14e-05	0.00122128	9.81e-05	0.000204359	29	1	5	3	0	36	0	4	0	0	NA	0
1488	Mazán	Lago Yuracyacu	1.95e-05	3.98e-05	0.000131845	1.95e-05	4.68e-05	3.47e-05	0.00549168	2.07e-05	1.95e-05	0.000441856	1.95e-05	3.9e-05	24	0	4	6	0	36	0	4	0	0	NA	0
1489	Mazán	Lago Yuracyacu	1.95e-05	3.11e-05	1.95e-05	1.95e-05	3.23e-05	1.95e-05	5.85e-05	2.07e-05	1.95e-05	6.64e-05	3.06e-05	8.65e-05	6	0	3	8	0	36.5	0	4	0	0	NA	0
1490	Mazán	Lago Yuracyacu	4.92e-05	0.000204834	0.000960754	2.8e-05	7.16e-05	0.000205697	0.000833004	0.000271029	0.000114619	0.00474631	0.000115685	0.000495472	36	1	5	3	0	36	0	4	0	0	NA	0
1491	Mazán	Lago Yuracyacu	0.000100043	0.00019395	5.68e-05	5.3e-05	0.000209418	8.58e-05	0.00917214	0.00017828	0.000127296	0.000874562	7e-05	0.000636328	27	0	6	7	0	35.9	0	4	0	0	NA	0
1492	Mazán	Lago Yuracyacu	2.76e-05	7.16e-05	0.000197817	2.34e-05	5.63e-05	2.44e-05	0.000862123	2.71e-05	2.31e-05	0.000144548	1.95e-05	6.76e-05	7	1	3	8	0	36.2	0	4	0	0	NA	0
1493	Mazán	Lago Yuracyacu	4.92e-05	0.000199807	7.15e-05	2.61e-05	6.65e-05	2.3e-05	0.00323152	6.81e-05	0.000176736	0.000148755	4.56e-05	0.000198314	37	0	6	6	1	36.2	0	4	0	0	NA	0
1494	Mazán	Lago Yuracyacu	0.000258641	7.38e-05	5.73e-05	0.000180163	0.000107425	0.00101577	0.000320706	0.00073516	6.15e-05	0.000272922	6.66e-05	5.61e-05	14	1	5	8	1	36.1	0	4	0	0	NA	0
1495	Mazán	Lago Yuracyacu	0.00238512	0.00233797	0.00397095	0.00284151	0.000591539	0.00356029	0.02	0.000763312	0.00143819	0.00379034	0.00136591	0.00158329	10	1	3	8	0	35.9	0	4	0	0	NA	0
1496	Mazán	Lago Yuracyacu	2.56e-05	6.19e-05	0.000176427	2.07e-05	3.57e-05	2.8e-05	0.00163649	7.71e-05	9.81e-05	0.000285128	0.000171866	0.000102241	9	1	3	8	0	35.6	0	4	0	0	NA	0
1497	Mazán	Lago Yuracyacu	6.07e-05	2.81e-05	3.41e-05	2.43e-05	0.000125318	7.01e-05	4.6e-05	5.49e-05	3.23e-05	0.000165541	4.78e-05	0.00014219	4	0	2	0	0	36	0	4	0	0	NA	0
1498	Mazán	Lago Yuracyacu	0.000115886	0.000186644	0.000265366	4.36e-05	0.000132982	6.91e-05	5.24e-05	9.62e-05	0.000118576	0.000565812	0.000255778	0.00029336	40	0	3	5	0	36.1	0	4	0	0	NA	0
1499	Mazán	Lago Yuracyacu	3.71e-05	5.28e-05	0.000815842	2.25e-05	7.67e-05	6.17e-05	2.7e-05	0.000850561	5.77e-05	0.000472402	7.58e-05	0.000268008	11	0	3	8	0	35.6	0	4	0	0	NA	0
1500	Mazán	Lago Yuracyacu	1.95e-05	5.99e-05	9.74e-05	1.95e-05	4.34e-05	2.57e-05	0.000585932	0.000272738	5.54e-05	0.00146733	2.22e-05	5.41e-05	55	1	10	88	0	36	0	4	0	0	NA	0
1501	Mazán	Lago Yuracyacu	2.36e-05	0.0010093	1.95e-05	2.43e-05	4.34e-05	3.95e-05	0.00536356	8.79e-05	3.67e-05	0.000399482	2.35e-05	0.000234252	27	0	4	7	1	35.5	0	4	0	0	NA	0
1502	Mazán	Lago Yuracyacu	8.2e-05	0.000123223	0.000231596	3.27e-05	0.000661534	0.0002352	0.00621821	0.000462168	5.39e-05	0.000357666	0.000329695	0.000153503	32	1	5	88	1	36	0	4	0	0	NA	0
1503	Mazán	Lago Yuracyacu	1.97e-05	0.000316404	1.95e-05	2.25e-05	3.57e-05	0.000102416	0.00145365	0.000159091	2.03e-05	0.000337631	2.91e-05	0.000109892	9	1	3	8	0	36.1	0	4	0	0	NA	0
1504	Mazán	Lago Yuracyacu	2.56e-05	1.95e-05	1.95e-05	2.07e-05	4.6e-05	0.000387431	6.58e-05	1.95e-05	1.97e-05	0.000169727	1.95e-05	0.000123235	7	0	3	8	0	36.7	0	4	0	0	NA	0
1505	Mazán	Lago Yuracyacu	0.000214415	0.000292048	0.000333973	0.000297872	8.7e-05	0.000444237	0.00210201	0.000441187	0.000154757	0.00287858	0.000146655	0.000216793	48	1	5	3	1	36	0	4	0	0	NA	0
1506	Mazán	Lago Yuracyacu	0.000153986	0.00130638	0.00210278	3.37e-05	0.000122762	0.000305505	0.00355875	0.00018917	7.42e-05	0.00265353	9.23e-05	0.000220476	31	0	3	7	1	36.7	0	4	0	0	NA	0
1507	Mazán	Lago Yuracyacu	5.15e-05	3.38e-05	8.19e-05	2.43e-05	0.000107425	4.87e-05	6.83e-05	0.000251699	3.74e-05	0.00299194	6.59e-05	0.000294262	9	0	3	8	0	35.6	0	4	0	0	NA	0
1508	Mazán	Lago Yuracyacu	7.24e-05	6.52e-05	0.00012811	4.31e-05	0.000140642	0.000131372	0.000110285	0.000235842	4.3e-05	0.00040939	0.000166344	0.000117524	3	0	2	8	0	36.6	0	4	0	0	NA	0
1509	Mazán	Lago Yuracyacu	8.68e-05	0.000486001	0.000255237	0.000163775	6.14e-05	0.000212055	0.00365322	6.12e-05	8.47e-05	0.000772475	0.000100102	4.36e-05	80	1	4	5	0	36.3	0	4	0	0	NA	0
1510	Mazán	Lago Yuracyacu	0.000592654	0.000434458	3.62e-05	0.000596843	5.63e-05	0.000290983	0.00330901	5.75e-05	3.67e-05	0.00112962	5.01e-05	0.00162052	72	0	1	5	0	35.5	0	4	0	0	NA	0
1511	Mazán	Lago Yuracyacu	9.16e-05	2e-05	0.000184869	0.000112795	6.14e-05	0.00103979	0.000225119	0.00014912	2.45e-05	0.000131901	2.98e-05	4.84e-05	38	0	4	3	1	36.3	0	4	0	0	NA	0
1512	Mazán	Lago Yuracyacu	2.76e-05	5e-05	0.00153159	2.12e-05	9.72e-05	3.95e-05	0.000135888	6.35e-05	3.3e-05	0.00216775	3.26e-05	0.00112139	10	1	3	8	0	35.8	0	4	0	0	NA	0
1513	Mazán	Lago Yuracyacu	5.38e-05	5.47e-05	9.68e-05	2.98e-05	9.72e-05	9.37e-05	0.000164042	5.22e-05	4.86e-05	0.000726878	4.12e-05	0.000161958	23	0	4	7	1	37.3	0	3	0	0	NA	0
1514	Mazán	Lago Yuracyacu	4.03e-05	2.87e-05	0.000432839	2.98e-05	7.67e-05	2.94e-05	0.000298139	3.3e-05	2.1e-05	0.000470443	3.76e-05	0.000207567	8	0	3	8	1	35.9	0	3	0	0	NA	0
1515	Mazán	Lago Yuracyacu	3.6e-05	0.000323331	0.00233142	2.43e-05	7.16e-05	2.21e-05	7.89e-05	2.66e-05	2.87e-05	0.00031751	2.8e-05	5.61e-05	6	0	3	8	1	36.7	0	3	0	0	NA	0
1516	Mazán	Lago Yuracyacu	0.000101257	7.86e-05	0.000666712	5.56e-05	0.000290483	0.000352778	5.14e-05	5.33e-05	5.05e-05	0.00234649	9.23e-05	0.00103058	86	1	3	0	0	36.3	0	3	0	0	NA	0
1517	Mazán	Lago Yuracyacu	0.00206017	0.000140453	0.00534931	0.00136947	0.000551536	0.0041745	0.00386933	0.000338732	5.77e-05	0.00142443	0.000228815	0.000204794	33	1	4	3	1	36.8	0	3	0	0	NA	0
1518	Mazán	Lago Yuracyacu	3.38e-05	7.78e-05	4.03e-05	2.43e-05	6.14e-05	0.0010521	0.000420575	6.7e-05	3.02e-05	0.000385581	0.000146655	0.000130832	32	1	4	5	1	36	0	3	0	0	NA	0
1519	Mazán	Lago Yuracyacu	0.000229182	0.000469716	0.000471025	4.47e-05	4.34e-05	0.000944406	0.00128064	0.000205418	0.000253852	0.00468455	8.81e-05	0.000348994	25	0	1	7	1	36.4	0	3	0	0	NA	0
1520	Mazán	Lago Yuracyacu	0.000172489	0.000235784	0.000931124	4.98e-05	0.0014861	0.000588204	0.00665601	0.00040563	0.000591518	0.00145241	0.000636594	0.000348994	44	1	4	5	1	36.5	0	3	0	0	NA	0
1521	Mazán	Lago Yuracyacu	2.96e-05	6.94e-05	8.35e-05	2.25e-05	4.09e-05	2.39e-05	3.38e-05	5.22e-05	2.38e-05	0.000223729	2.91e-05	8.4e-05	41	0	4	5	0	36.7	0	3	0	0	NA	0
1522	Mazán	Lago Yuracyacu	0.000343848	1.95e-05	1.95e-05	2.8e-05	7.67e-05	1.98e-05	6.4e-05	2.06e-05	3.09e-05	0.00012345	2.56e-05	5.03e-05	2	0	1	0	1	36.7	0	3	0	0	NA	0
1523	Mazán	Lago Yuracyacu	4.25e-05	0.000333312	0.000107978	2.52e-05	7.16e-05	9.32e-05	0.00118345	0.00013037	4.33e-05	0.00348539	2.29e-05	0.00032036	11	1	3	8	0	36.5	0	3	0	0	NA	0
1524	Mazán	Lago Yuracyacu	4.03e-05	0.000165645	0.00563465	2.7e-05	7.93e-05	5.52e-05	0.000241296	0.000517548	5.12e-05	0.00267671	3.54e-05	0.000299674	20	0	4	5	1	36.5	0	3	0	0	NA	0
1525	Mazán	Lago Yuracyacu	5.95e-05	3.82e-05	0.000242292	2.98e-05	9.72e-05	7.7e-05	0.000196858	4.81e-05	5.31e-05	0.000538689	3.8e-05	0.000137464	7	1	3	8	0	36.4	0	3	0	0	NA	0
1526	Mazán	Lago Yuracyacu	0.000322048	5.08e-05	5.62e-05	0.000127743	0.000115095	0.00270454	0.00596435	2.88e-05	2e-05	0.00458698	0.000108272	4.26e-05	52	1	3	5	1	36.5	0	3	0	0	NA	0
1527	Mazán	Lago Yuracyacu	0.00145503	0.000232191	0.000106863	0.000221297	6.39e-05	0.00127801	0.000423312	7.23e-05	5.31e-05	0.000942309	0.000112952	4.93e-05	61	1	3	3	1	36.5	0	4	0	0	NA	0
1528	Mazán	Lago Yuracyacu	4.92e-05	8.55e-05	6.93e-05	2.52e-05	6.14e-05	4.64e-05	0.000757787	3.94e-05	0.000163141	0.000608255	6.81e-05	4.07e-05	22	0	3	5	1	36	0	4	0	0	NA	0
1529	Mazán	Lago Yuracyacu	4.47e-05	0.00202534	0.000484504	2.94e-05	0.000153403	9.78e-05	0.0012857	0.000236407	3.16e-05	0.000293246	4.34e-05	0.000257093	27	1	4	3	1	36.6	0	4	0	0	NA	0
1530	Mazán	Lago Yuracyacu	0.000491933	0.000471522	0.000428346	0.000850352	9.21e-05	0.00240083	0.000685236	0.000187772	0.000109482	0.00122671	0.00011842	0.000155384	67	0	1	5	1	36.7	0	4	0	0	NA	2
1531	Mazán	Lago Yuracyacu	1.95e-05	0.000927855	1.95e-05	2.07e-05	3.57e-05	4.13e-05	1.95e-05	3.41e-05	1.95e-05	0.000246351	5.94e-05	3.31e-05	69	1	3	5	0	36.5	0	4	0	0	NA	0
1532	Mazán	Lago Yuracyacu	6.3e-05	3.95e-05	2.22e-05	4.47e-05	9.98e-05	0.000326397	0.0123061	5.22e-05	3.38e-05	9.16e-05	2.42e-05	5.03e-05	35	1	5	3	0	36	0	4	0	0	NA	0
1533	Mazán	Lago Yuracyacu	0.00364182	0.000764841	0.00396956	0.000976454	0.00475403	0.02	0.0168193	0.0011697	0.00442116	0.02	0.000112952	0.00123421	70	1	6	5	0	36.5	0	4	0	0	NA	0
1534	Mazán	Lago Yuracyacu	0.000303822	0.000659114	0.000272118	3.13e-05	8.18e-05	0.00157476	0.00589863	0.000164365	0.000159147	0.00196181	3.9e-05	9.46e-05	64	0	4	5	1	36.5	0	4	0	0	NA	0
1535	Mazán	Lago Yuracyacu	2.96e-05	8.71e-05	2.71e-05	2.98e-05	8.18e-05	5.85e-05	0.000879545	7.5e-05	2.73e-05	0.000106506	4.31e-05	3.69e-05	13	1	5	8	1	38	1	4	0	0	NA	0
1536	Mazán	Lago Yuracyacu	3.81e-05	8.4e-05	5.95e-05	1.95e-05	5.11e-05	5.57e-05	1.95e-05	4.65e-05	2.8e-05	0.00012345	1.95e-05	5.9e-05	11	1	3	8	0	36.3	0	3	0	0	NA	0
1537	Mazán	Lago Yuracyacu	6.07e-05	5.67e-05	0.000100735	2.98e-05	0.000109982	5.71e-05	0.000126034	4.76e-05	4.45e-05	0.000573545	3.69e-05	0.000132729	8	0	3	8	0	36.9	0	3	0	0	NA	0
1538	Mazán	Lago Yuracyacu	7.48e-05	6.25e-05	4.4e-05	2.98e-05	0.000107425	0.000113006	0.000103344	4.52e-05	3.89e-05	0.000742095	4.12e-05	0.000139355	5	0	2	8	0	36.1	0	3	0	0	NA	0
1539	Mazán	Lago Yuracyacu	0.000103688	0.000148073	0.000602529	2.89e-05	7.16e-05	0.000113006	0.000425777	0.000401239	0.000316401	0.00249571	7.35e-05	0.000877913	53	1	3	5	1	36.1	0	3	1	0	NA	0
1540	Mazán	Lago Yuracyacu	0.000236557	0.000102643	2.32e-05	2.98e-05	4.6e-05	4.13e-05	2.39e-05	6.96e-05	3.09e-05	0.00538326	5.01e-05	6.57e-05	68	0	1	0	0	36.3	0	3	1	0	NA	0
1541	Mazán	Lago Yuracyacu	0.00024147	9.92e-05	2.32e-05	2.8e-05	5.11e-05	3.49e-05	2.3e-05	6.7e-05	2.38e-05	0.00507962	4.64e-05	5.99e-05	14	0	4	8	0	36.4	0	3	1	0	NA	0
1542	Mazán	Lago Yuracyacu	0.00132507	0.000212389	0.00176582	0.00261036	0.000227192	0.00686751	0.00118377	0.000893424	0.00026191	0.0101858	0.00233935	0.000157264	33	1	4	5	1	36	0	3	1	0	NA	0
1543	Mazán	Lago Yuracyacu	0.000117109	0.000569922	9.46e-05	2.61e-05	7.67e-05	0.000292798	0.000573566	0.000463649	0.000120952	0.00155506	6.13e-05	0.000561729	12	0	3	7	1	36.1	0	3	1	0	NA	0
1544	Mazán	Lago Yuracyacu	7.72e-05	0.00147217	0.00227362	2.98e-05	0.000224654	9.96e-05	0.0023492	0.00240291	0.000278039	0.00168029	0.000202683	0.000240662	12	1	3	8	0	36.3	0	3	1	0	NA	0
1545	Mazán	Lago Yuracyacu	5.84e-05	0.000116686	3.11e-05	2.43e-05	7.67e-05	2.71e-05	0.000112087	4.83e-05	3.16e-05	0.0010754	7.96e-05	0.00014219	9	0	1	0	0	36	0	3	1	0	NA	0
1546	Mazán	Puerto Alegre	3.17e-05	0.000124246	0.000266491	2.75e-05	9.72e-05	0.000287354	0.00366543	0.000123232	0.00013683	0.000776268	0.000148228	0.000662282	58	0	5	7	1	35.9	0	4	0	0	NA	0
1547	Mazán	Puerto Alegre	0.00617221	0.00250724	0.0086114	0.0119624	0.02	0.0057964	0.0125592	0.00066511	0.00255623	0.00127895	0.00308152	0.00183041	57	1	3	5	1	35.9	0	4	0	0	NA	0
1548	Mazán	Puerto Alegre	0.000372793	0.000196877	8.24e-05	0.000876068	0.000153403	0.000353233	0.00120589	0.000177444	4.63e-05	0.00184334	0.000157674	0.000130832	53	0	3	5	0	35.6	0	4	0	0	NA	0
1549	Mazán	Puerto Alegre	4.47e-05	0.000141481	8.85e-05	2.03e-05	6.65e-05	0.000197064	6.33e-05	2.49e-05	2.73e-05	0.000203049	3.47e-05	4.17e-05	15	1	5	8	1	35.6	0	4	0	0	NA	0
1550	Mazán	Puerto Alegre	4.47e-05	0.00104788	2.12e-05	2.98e-05	0.000153403	2.8e-05	0.000278863	4.76e-05	4.26e-05	0.000198899	3.8e-05	0.000125136	12	1	3	8	0	35.8	0	4	0	0	NA	0
1551	Mazán	Puerto Alegre	6.07e-05	6.46e-05	0.000277744	3.03e-05	9.21e-05	7.19e-05	0.000201865	4.96e-05	5.81e-05	0.000669645	4.2e-05	0.000140301	10	0	3	8	0	35.9	0	4	0	0	NA	0
1552	Mazán	Puerto Alegre	0.02	0.00249815	0.0038823	0.0164394	0.02	0.01641	0.00644337	0.00066819	0.00290076	0.00641923	0.00165629	0.00127947	58	1	3	5	0	35.8	0	4	0	0	NA	0
1553	Mazán	Puerto Alegre	5.38e-05	0.000248706	0.000231596	5.45e-05	0.000234802	8.86e-05	0.00379464	0.000736408	6.84e-05	0.000558072	0.00175945	0.000106069	57	0	3	7	0	35.6	0	4	0	0	NA	0
1554	Mazán	Puerto Alegre	0.00036316	0.000403527	0.00159662	2.89e-05	0.000446411	0.00799798	0.02	0.00244536	6.04e-05	0.00342733	0.00105049	0.00156029	16	1	5	8	0	35.9	0	4	0	0	NA	0
1555	Mazán	Puerto Alegre	8.44e-05	4.71e-05	0.000318797	4.57e-05	0.000163604	0.000122656	0.000209781	0.000119397	5.69e-05	0.00138712	4.2e-05	0.000147852	10	1	3	8	0	35.8	0	4	0	0	NA	0
1556	Mazán	Puerto Alegre	0.00341174	0.000519705	0.0016536	0.00451264	0.00151989	0.003655	0.000763584	0.00341338	0.000236138	0.0056001	0.00168103	0.000362363	56	1	3	5	0	35.6	0	4	0	0	NA	0
1557	Mazán	Puerto Alegre	0.000231641	8.85e-05	7.25e-05	7.23e-05	9.72e-05	0.000198427	0.00304618	0.000212161	3.74e-05	0.000219602	0.000938947	4.07e-05	50	0	3	0	0	35.6	0	3	0	0	NA	0
1558	Mazán	Puerto Alegre	3.38e-05	5.67e-05	0.000213018	1.99e-05	6.65e-05	2.8e-05	0.00236774	4.81e-05	9.02e-05	0.000131901	0.0001036	0.00028794	12	1	3	8	0	35.9	0	3	0	0	NA	0
1559	Mazán	Puerto Alegre	4.81e-05	1.95e-05	3.31e-05	1.95e-05	4.09e-05	2.39e-05	0.00100235	1.95e-05	1.95e-05	7.68e-05	3.26e-05	0.000157264	10	1	3	8	0	35.8	0	3	0	0	NA	0
1560	Mazán	Puerto Alegre	0.000576358	0.000483055	8.13e-05	0.00032318	0.000163604	0.000707334	0.000642472	3.68e-05	4e-05	0.00108288	0.000131732	0.000179725	36	0	5	5	0	35.6	0	4	0	0	NA	0
1561	Mazán	Puerto Alegre	3.17e-05	0.000233881	0.000133716	2.16e-05	8.44e-05	3.21e-05	0.00111294	0.000106836	4.33e-05	0.000590917	2.42e-05	9.84e-05	11	1	3	8	0	35.9	0	3	1	0	NA	0
1562	Mazán	Puerto Alegre	0.000273328	0.000177272	0.000854392	3.27e-05	9.46e-05	0.000234746	0.000360131	0.000348564	8.79e-05	0.00148413	0.000148621	0.000404059	31	0	5	5	0	35.7	0	4	0	0	NA	0
1563	Mazán	Puerto Alegre	3.6e-05	6.62e-05	7.58e-05	2.52e-05	8.7e-05	5.15e-05	0.000149939	1.95e-05	2.94e-05	0.000460637	0.000785826	0.000644982	12	1	3	8	0	36	0	4	0	0	NA	0
1564	Mazán	Puerto Alegre	4.7e-05	5.24e-05	3.62e-05	2.29e-05	5.11e-05	1.95e-05	0.00106029	3.78e-05	5.08e-05	0.000904698	9.12e-05	0.000125136	8	0	3	8	0	36.2	0	4	0	0	NA	0
1565	Mazán	Puerto Alegre	5.15e-05	1.95e-05	0.000347461	3.56e-05	0.000107425	1.95e-05	2.7e-05	1.95e-05	3.23e-05	0.000252498	5.68e-05	6.28e-05	7	1	3	8	0	35.9	0	4	0	0	NA	0
1566	Mazán	Puerto Alegre	0.00417187	0.00223393	0.0118516	0.00729587	0.000596538	0.00300805	0.00289358	0.02	0.000765742	0.00326798	0.00803327	0.00190613	50	1	4	5	0	35.9	0	4	0	0	NA	0
1567	Mazán	Puerto Alegre	0.000307471	8.26e-05	0.000481134	0.000218942	0.000112538	0.00205201	0.000654415	0.00157613	0.000168736	0.00263809	0.000246258	0.00111446	51	1	3	5	1	36	0	4	0	0	NA	0
1568	Mazán	Puerto Alegre	0.000128141	0.000102846	0.000174739	3.27e-05	7.67e-05	0.00025198	0.00212961	0.000556913	5.39e-05	0.00156253	0.000150588	0.00115432	47	0	3	7	1	35.5	0	4	0	0	NA	0
1569	Mazán	Puerto Alegre	0.00514372	8.87e-05	0.000101291	1.95e-05	0.000112538	0.000518152	0.00826981	5.54e-05	3.09e-05	0.000345655	0.000608758	0.00141059	23	0	4	5	1	35.5	0	4	0	0	NA	0
1570	Mazán	Puerto Alegre	2.76e-05	6.66e-05	0.000162363	2.16e-05	5.63e-05	1.95e-05	1.95e-05	3.68e-05	2.03e-05	0.000114985	2.7e-05	5.41e-05	15	1	5	5	1	36.4	0	4	0	0	NA	0
1571	Mazán	Puerto Alegre	8.68e-05	0.000290974	5.41e-05	4.16e-05	0.000138089	0.000155617	0.000741587	0.000419705	0.000224073	0.000724975	8.89e-05	0.00194323	10	0	3	8	0	35.6	0	4	0	0	NA	0
1572	Mazán	Puerto Alegre	2.36e-05	2.74e-05	2.71e-05	2.25e-05	4.34e-05	2.21e-05	0.000353362	0.000121588	2.73e-05	0.000337631	0.000365539	7.92e-05	10	1	3	8	1	35.9	0	4	0	0	NA	0
1573	Mazán	Puerto Alegre	0.000100616	0.00026876	8.53e-05	0.000111563	8.66e-05	0.000463118	0.000399559	0.000201386	0.000114288	0.000540877	0.000335588	0.000300876	6	1	2	8	1	35.5	0	4	0	0	NA	0
1574	Mazán	Puerto Alegre	5.84e-05	8.36e-05	0.000285403	0.000139838	0.000891731	9.57e-05	0.000127073	9.17e-05	4.84e-05	0.00249029	2.64e-05	0.000113202	5	1	2	8	0	35.5	0	4	0	0	NA	0
1575	Mazán	Puerto Alegre	0.00175458	0.000393886	0.00264287	0.000153749	9.71e-05	0.012644	0.00100439	0.00160813	0.000188467	0.0029505	0.000372067	0.00385835	42	0	3	5	0	36.1	0	3	0	0	NA	2
1576	Mazán	Puerto Alegre	0.000759722	0.000218503	0.00127338	2.28e-05	0.000595891	0.000274303	0.00568956	0.000243197	4.38e-05	0.00172273	6.67e-05	0.000521418	71	0	3	5	0	35.6	0	3	0	0	NA	0
1577	Mazán	Puerto Alegre	4.87e-05	0.00017199	4.52e-05	2.86e-05	0.000146364	0.00117027	0.00656137	0.000154716	5e-05	0.000303621	2.31e-05	0.000129114	12	0	5	8	1	36.3	0	3	0	0	NA	0
1578	Mazán	Puerto Alegre	8.45e-05	6.44e-05	3.74e-05	2.35e-05	0.000103482	0.00196352	0.00117239	7.17e-05	2.02e-05	0.00199228	3.28e-05	0.000118007	10	0	3	8	1	36.4	0	3	0	0	NA	0
1579	Mazán	Puerto Alegre	4.46e-05	4.72e-05	2.9e-05	2.69e-05	9.08e-05	3.97e-05	0.000134675	0.000122474	3.7e-05	0.000279121	3.41e-05	0.000132289	7	0	3	8	0	35.5	0	3	0	0	NA	0
1580	Mazán	Puerto Alegre	3.85e-05	1.95e-05	0.000178018	2.15e-05	6.16e-05	2.76e-05	0.00010775	1.95e-05	1.96e-05	9.44e-05	0.000226941	0.0014106	5	1	2	8	0	36.2	0	3	0	0	NA	0
1581	Mazán	Puerto Alegre	1.95e-05	1.95e-05	1.95e-05	1.95e-05	1.95e-05	1.95e-05	1.95e-05	1.95e-05	1.95e-05	1.95e-05	1.95e-05	1.95e-05	3	1	1	0	0	36	0	3	0	0	NA	0
1582	Mazán	Puerto Alegre	0.00216426	0.000427661	0.00103702	0.000955706	0.000159351	0.000353075	0.000212634	0.000291661	5.33e-05	0.000709521	7.23e-05	0.000319801	33	0	3	5	1	36.7	0	4	0	0	NA	0
1583	Mazán	Puerto Alegre	8.66e-05	0.000158795	2.74e-05	2.01e-05	4.13e-05	0.000675205	0.000423814	4.65e-05	2.28e-05	0.000153206	0.000248178	0.000270888	12	0	3	8	0	36.2	0	4	0	0	NA	0
1584	Mazán	Puerto Alegre	0.000145154	0.000268019	0.000637489	5.11e-05	9.71e-05	0.000146756	0.000403011	6.4e-05	3.64e-05	0.00117479	5.38e-05	0.00012118	11	1	3	8	0	35.9	0	4	0	0	NA	0
1585	Mazán	Puerto Alegre	0.000121209	6.74e-05	0.000765591	5.03e-05	0.000229235	0.00010261	7.36e-05	0.000582964	0.000302304	0.00237905	4.42e-05	0.000127527	9	1	3	8	0	35.7	0	4	0	0	NA	0
1586	Mazán	Puerto Alegre	9.95e-05	2.78e-05	4.26e-05	4.92e-05	0.000220453	3.84e-05	0.000266336	3.79e-05	4.02e-05	0.000492135	2.76e-05	6.75e-05	3	0	2	8	0	36.2	0	4	0	0	NA	0
1587	Mazán	Puerto Alegre	0.00012882	4.82e-05	6.86e-05	3.17e-05	0.000137734	0.000173133	5.6e-05	0.000124221	4.22e-05	0.000279121	4.69e-05	0.000344231	1	0	1	0	1	36.1	0	4	0	0	NA	0
1588	Mazán	Puerto Alegre	0.000914848	0.00020255	0.00100648	0.00301148	0.00042458	0.00370418	0.00896522	0.000476771	5.77e-05	0.000589582	0.000294404	0.000169586	70	0	1	5	1	36.3	0	3	0	0	NA	0
1589	Mazán	Puerto Alegre	0.00962511	0.00125897	0.00379334	0.00503172	0.00178503	0.0112563	0.02	0.00239245	0.000162728	0.02	0.00127322	0.00116278	68	0	1	5	0	36.3	0	3	0	0	NA	0
1590	Mazán	Puerto Alegre	0.00467339	0.000933014	0.00270782	0.00183688	0.00144009	0.00755552	0.00042456	0.00228978	0.000447199	0.0113441	0.00417585	0.000896839	72	1	1	5	1	36.3	0	3	0	0	NA	0
1591	Mazán	Puerto Alegre	0.000385328	0.000129439	0.000876659	0.000712078	0.000146364	0.000798031	0.000724187	0.000503235	5.47e-05	0.00120458	0.000649221	0.00046549	32	0	3	5	1	35.5	0	3	0	0	NA	0
1592	Mazán	Puerto Alegre	0.000199653	0.000743844	0.00099311	0.000557728	4.53e-05	0.00087702	0.000292244	0.00112154	3.39e-05	0.00344343	9.54e-05	0.000240073	43	1	3	5	1	36.4	0	3	0	0	NA	0
1593	Mazán	Puerto Alegre	0.00329619	0.000213054	0.000106027	0.00388786	6.57e-05	0.00205738	8.92e-05	0.000812269	5.13e-05	0.000467747	0.000358425	0.000919292	41	0	3	7	1	36.1	0	4	0	0	NA	0
1594	Mazán	Puerto Alegre	0.00177494	0.000521591	0.02	0.00123017	0.00048293	0.00587902	0.00124669	0.00262377	0.000643233	0.00120282	0.00135952	0.0010175	45	1	4	5	1	36.6	0	4	0	0	NA	0
1595	Mazán	Puerto Alegre	0.000270238	5.49e-05	9e-05	4.25e-05	8.66e-05	0.000442072	0.00020647	7.9e-05	3.96e-05	0.000324612	0.000907258	0.000429274	9	0	3	8	1	36.5	0	4	0	0	NA	0
1596	Mazán	Puerto Alegre	7.38e-05	0.00026876	7.32e-05	3.85e-05	0.000137734	5.42e-05	0.000770293	0.000124439	7.09e-05	0.000509548	7.69e-05	0.000549009	7	0	3	8	1	35.6	0	4	0	0	NA	0
1597	Mazán	Puerto Alegre	0.00356094	0.02	0.02	0.0162838	0.02	0.0152705	0.02	0.0125194	0.02	0.0107061	0.00861624	0.00455683	54	1	4	5	1	36.7	0	4	0	0	NA	0
1598	Mazán	Puerto Alegre	3.85e-05	0.000389642	0.000395913	2.41e-05	0.000712157	5.89e-05	0.00701019	0.000259701	0.000343637	0.00104544	0.000102968	6.43e-05	54	0	4	5	1	36.7	0	4	0	0	NA	0
1599	Mazán	Puerto Alegre	0.000147334	0.000456095	0.000446619	3.6e-05	0.000469441	4.69e-05	0.0134735	0.00139404	0.00109068	0.00110831	0.000252576	9.98e-05	16	1	5	5	1	36.5	0	4	0	0	NA	0
1600	Mazán	Puerto Alegre	4.46e-05	0.000114018	0.000671712	2.55e-05	7.4e-05	6.13e-05	0.000138624	0.000222873	4.31e-05	0.00296187	4.21e-05	0.000138638	10	0	3	8	0	36.5	0	4	0	0	NA	0
1601	Mazán	Puerto Alegre	2.5e-05	0.000253994	0.000232167	2.28e-05	5.34e-05	0.000428946	0.000360879	3.41e-05	2.28e-05	0.000219597	2.95e-05	0.000457616	11	1	3	8	0	36.6	0	4	0	0	NA	0
1602	Mazán	Puerto Alegre	0.000474719	0.000307317	0.000886714	0.000960394	9.5e-05	0.0033837	0.000974373	0.000214757	0.000175933	0.0037428	0.000135818	0.00294938	52	1	4	5	1	36.1	0	4	0	0	NA	0
1603	Mazán	Puerto Alegre	3.46e-05	8.42e-05	4.61e-05	2.55e-05	5.34e-05	5.16e-05	4.36e-05	0.000149811	3.01e-05	0.00081903	4.62e-05	0.000114835	65	0	3	5	1	36.8	0	4	0	0	NA	0
1604	Mazán	Puerto Alegre	2.87e-05	0.000110528	0.000217339	2.21e-05	2.94e-05	1.96e-05	0.000252324	1.95e-05	1.95e-05	0.000154948	2.89e-05	5.19e-05	30	0	6	5	1	37.5	1	4	0	0	NA	0
1605	Mazán	Puerto Alegre	3.65e-05	2.22e-05	0.000703437	2.35e-05	5.95e-05	2.2e-05	0.0027662	0.000116811	2.05e-05	0.000193354	4.55e-05	0.000102155	8	0	3	8	0	37.2	0	4	0	0	NA	0
1606	Mazán	Puerto Alegre	0.0181958	0.000592785	0.000727944	0.0125298	0.00060043	0.0141313	0.00450482	0.00114425	0.000607928	0.00315616	0.000426368	0.000999745	51	0	4	5	1	36.8	0	1	1	0	NA	0
1607	Mazán	Puerto Alegre	0.000790839	0.0024181	0.000958421	0.00129206	0.000103482	0.00179084	0.000646592	0.00455194	8.33e-05	0.00255659	0.00051243	0.00108874	43	1	5	5	1	36.4	0	4	0	0	NA	0
1608	Mazán	Puerto Alegre	0.00196846	0.00104448	0.000951496	0.000892998	0.000404445	0.00126485	0.000837242	0.00257649	0.000475431	0.00190567	0.00014162	0.000383611	60	1	4	5	1	37.1	0	1	1	0	NA	0
1609	Mazán	Puerto Alegre	0.00288209	0.000160574	0.000333419	0.00298845	7.4e-05	0.00212612	0.00184885	0.00134547	7.16e-05	0.00126597	0.000798449	0.000189409	51	0	1	5	1	36.5	0	4	0	0	NA	0
1610	Mazán	Puerto Alegre	0.00219693	0.00034487	0.000300344	0.012521	0.00114846	0.00783743	0.0142883	0.000375819	0.000145237	0.000735591	0.00253342	0.00423783	57	1	3	5	1	36.5	0	4	0	0	NA	0
1611	Mazán	Puerto Alegre	0.000316662	0.000109134	0.000226726	0.000191072	8.87e-05	0.000263908	0.00138661	0.000213832	4.93e-05	0.000624356	0.000295138	0.00017831	14	0	5	8	1	36.5	0	4	0	0	NA	0
1612	Mazán	Puerto Alegre	3.07e-05	2.4e-05	2.98e-05	2.08e-05	6.57e-05	8.12e-05	0.000439263	1.95e-05	2.58e-05	0.000146244	5.03e-05	7.69e-05	6	1	2	8	0	36.6	0	4	0	0	NA	0
1613	Mazán	Puerto Alegre	0.000314507	0.000111226	4.96e-05	0.000191939	9.08e-05	0.000593151	0.0027525	4.45e-05	3.73e-05	0.000883389	0.000693617	7.22e-05	25	0	4	5	0	36.9	0	4	0	0	NA	0
1614	Mazán	Puerto Alegre	0.00107724	0.000131901	0.000589964	0.00104059	0.000431299	0.000345128	0.000198961	0.0013599	0.000273813	0.000443346	0.000255508	0.00099168	39	1	3	5	0	35.5	0	2	1	0	NA	0
1615	Mazán	Puerto Alegre	6.32e-05	0.000237474	0.000194687	5.52e-05	0.000159351	7.19e-05	0.000944546	8.57e-05	3.51e-05	0.00240116	0.000198426	0.000119593	48	0	3	5	0	35.5	0	2	1	0	NA	0
1616	Mazán	Puerto Alegre	0.000219243	0.000625859	2.41e-05	0.000109102	0.000107736	0.000303411	0.00317235	7.79e-05	2.76e-05	0.000188109	0.000192584	0.000416678	32	0	3	5	0	35.5	0	3	1	0	NA	0
1617	Mazán	Puerto Alegre	0.00017786	4.02e-05	5.9e-05	2.41e-05	6.98e-05	3.84e-05	0.00437156	0.00199312	6.61e-05	0.000466005	7.05e-05	0.000164827	11	1	9999	8	0	35.6	0	3	1	0	NA	0
1618	Mazán	Puerto Alegre	3.46e-05	0.000150626	3.4e-05	2.21e-05	7.82e-05	3.2e-05	0.000147875	8.76e-05	7.26e-05	0.000224849	0.000223648	0.000102155	8	1	9999	8	0	36.5	0	3	1	0	NA	0
1619	Mazán	Puerto Alegre	4.05e-05	9.97e-05	4.04e-05	2.31e-05	5.34e-05	2.57e-05	8.03e-05	4.55e-05	1.95e-05	0.000666073	3.02e-05	8.71e-05	31	0	9	5	1	36	0	3	0	0	NA	0
1620	Mazán	Puerto Alegre	3.85e-05	4.94e-05	1.95e-05	3.17e-05	8.66e-05	3.9e-05	0.00100034	2.7e-05	2.4e-05	0.000120232	2.57e-05	0.00023691	12	1	9999	8	0	35.6	0	3	0	0	NA	0
1621	Mazán	Puerto Alegre	2.5e-05	3.3e-05	5.23e-05	2.05e-05	4.13e-05	2.02e-05	3.27e-05	2.16e-05	6.44e-05	0.00013235	2.13e-05	0.000187824	9	0	9999	8	0	35.9	0	3	0	0	NA	0
1622	Mazán	Puerto Alegre	0.00177494	0.000988104	0.00111239	2.48e-05	0.00155797	0.00153586	0.0153235	0.000859289	0.000151779	0.00104195	0.000187475	0.000394634	69	0	3	7	1	36.7	0	3	1	0	NA	0
1623	Mazán	Puerto Alegre	0.00584056	0.00180922	0.00359589	0.00262657	0.00250675	0.00620824	0.00941646	0.00423523	0.000840967	0.00126948	0.02	0.00574342	75	1	3	5	1	36.5	0	3	1	0	NA	0
1624	Mazán	Puerto Alegre	3.07e-05	0.000391956	0.00201277	2.08e-05	0.000111998	2.79e-05	0.02	0.000399826	0.000268138	0.000203848	0.000208655	0.00301327	66	0	9999	5	0	36.9	0	3	0	0	NA	0
1625	Mazán	Puerto Alegre	0.000713988	0.000258047	0.00261905	0.0090172	9.5e-05	0.00599273	0.000257452	0.00352358	0.000120361	0.00343954	0.00230664	0.000489116	55	1	9999	5	0	36.7	0	3	0	0	NA	0
1626	Mazán	Puerto Alegre	0.000921031	0.00060391	0.000875072	0.00491787	9.92e-05	0.0025709	0.000568519	0.00184913	0.000524335	0.00910464	0.000598983	0.000344231	31	0	4	5	1	36	0	4	0	0	NA	0
1627	Mazán	Puerto Alegre	5.49e-05	0.000634179	0.000168734	2.21e-05	0.000105608	3.97e-05	0.00340888	0.000333858	9.94e-05	0.00097568	0.000293302	0.000460766	9	0	9999	8	0	36.6	0	4	0	0	NA	0
1628	Mazán	Puerto Alegre	3.46e-05	0.000845138	0.000266417	2.21e-05	7.61e-05	2.95e-05	0.00148201	9.7e-05	0.000189945	0.000268617	5.45e-05	0.000200503	5	0	9999	8	0	36.1	0	4	0	0	NA	0
1629	Mazán	Puerto Alegre	0.000613759	0.000132605	0.000879304	0.000193674	0.000189812	0.000623611	0.00151863	0.0014633	6.95e-05	0.000697356	0.000394949	0.000179896	47	1	3	5	0	35.8	0	3	1	0	NA	0
1630	Mazán	Puerto Alegre	0.00364464	8.44e-05	0.000471561	0.001029	7.19e-05	0.000812845	0.00180185	0.000194509	3.57e-05	0.00558625	6.56e-05	4.04e-05	42	0	3	5	0	36.2	0	3	1	0	NA	0
1631	Mazán	Puerto Alegre	0.000320968	0.000151158	0.000438488	0.00062964	8.24e-05	0.00137151	0.00107266	0.000165022	3.57e-05	0.00223409	0.000310573	0.000127527	20	1	5	2	1	35.9	0	3	1	0	NA	2
1632	Mazán	Puerto Alegre	0.00511869	0.000500539	0.00139062	0.0179909	0.00121526	0.02	0.00220723	0.004048	0.000219665	0.00843705	0.00127916	0.000317436	18	0	3	0	0	36	0	3	1	1	1	1
1633	Mazán	Puerto Alegre	0.000153874	0.00011629	2.66e-05	2.35e-05	6.16e-05	0.000858156	0.000129425	1.98e-05	1.95e-05	0.000188109	1.95e-05	7.61e-05	11	0	9999	8	0	35.5	0	3	1	0	NA	0
1634	Mazán	Puerto Alegre	3.26e-05	7.22e-05	0.000110309	1.95e-05	5.95e-05	4.53e-05	0.000290824	0.000128599	0.000131495	0.000673025	3.05e-05	0.000157686	33	1	6	88	0	35.5	0	3	1	0	NA	0
1635	Mazán	Puerto Alegre	0.0020857	0.000698743	0.000920652	0.00174869	0.000534769	0.00232228	0.000865223	0.000296954	0.000174095	0.00100531	0.000113044	0.000394634	37	1	4	5	0	35.5	0	3	1	0	NA	0
1636	Mazán	Puerto Alegre	0.000815697	0.000977985	0.000713337	0.000192806	9.5e-05	0.000480152	0.00215279	0.000490752	5.23e-05	0.00419741	0.000365797	0.000519054	32	0	5	5	0	35.9	0	3	1	0	NA	0
1637	Mazán	Puerto Alegre	0.000362852	0.000177358	0.00117087	2.79e-05	0.000124834	0.00265123	0.00531899	0.000264441	0.000245891	0.000488652	0.000142346	8.79e-05	13	1	9999	0	0	35.9	0	3	1	0	NA	0
1638	Mazán	Puerto Alegre	5.49e-05	0.00027024	0.000142492	7.93e-05	0.000133427	0.000773182	0.00199156	0.00030806	0.000168588	0.000973937	0.000196965	0.000187031	11	0	3	8	1	36	0	3	0	0	NA	0
1639	Mazán	Puerto Alegre	5.49e-05	4.39e-05	0.000106027	2.96e-05	0.000133427	3.94e-05	0.000264463	9.98e-05	0.000234628	0.000233602	2.31e-05	0.000157686	9	1	3	8	1	36.4	0	3	0	0	NA	0
1640	Mazán	Puerto Alegre	3.46e-05	4.32e-05	0.000268408	2.55e-05	5.34e-05	2.14e-05	0.000114218	8.76e-05	2.16e-05	0.000676501	2.5e-05	8.79e-05	4	1	2	8	1	37.1	0	3	0	0	NA	0
1641	Mazán	Puerto Alegre	0.00321933	0.00116604	0.0133433	0.00580292	0.000359816	0.00805327	0.00744476	0.0129148	0.02	0.02	0.02	0.0125428	29	0	4	5	0	35.6	0	4	0	0	NA	2
1642	Mazán	Puerto Alegre	8.23e-05	2.8e-05	5.95e-05	6.67e-05	0.000523482	0.00118467	0.00010689	9.68e-05	3.42e-05	0.000233602	0.000234261	5.66e-05	5	1	2	0	0	35.6	0	4	0	0	NA	0
1643	Mazán	Puerto Alegre	0.000162596	9.04e-05	0.000349504	6.21e-05	0.00019855	0.000101903	0.00134679	4.07e-05	8.96e-05	0.000233602	4.62e-05	0.000181482	2	0	1	0	0	35.9	0	4	0	0	NA	0
1644	Mazán	Puerto Alegre	0.0154179	0.000126627	0.000321376	0.0077531	0.000137734	0.00186059	0.0011664	0.00794622	0.000434691	0.00186788	8.12e-05	0.00219291	44	1	6	3	1	36.1	0	4	1	0	NA	0
1645	Mazán	Puerto Alegre	8.45e-05	7.39e-05	1.95e-05	7.81e-05	6.98e-05	9.13e-05	0.000935979	0.000105347	4.15e-05	0.00130814	0.000134369	0.000388335	47	0	3	5	1	36.1	0	4	1	0	NA	0
1646	Mazán	Puerto Alegre	0.000481075	0.000152755	3.49e-05	2.28e-05	6.98e-05	3.13e-05	0.000522553	0.00011464	8.92e-05	0.00137856	2.19e-05	0.000190994	13	1	5	8	1	36.3	0	4	1	0	NA	0
1647	Mazán	Puerto Alegre	0.000436505	0.000163067	8.71e-05	8.8e-05	6.98e-05	0.000429765	0.000335231	0.000256389	7.02e-05	0.000846856	3.15e-05	0.000279572	31	1	4	5	0	35.6	0	3	1	0	NA	0
1648	Mazán	Puerto Alegre	8.88e-05	3.23e-05	5.95e-05	4.11e-05	7.4e-05	0.000189428	0.00113714	4.43e-05	1.95e-05	0.000160175	2.63e-05	9.11e-05	29	0	4	5	0	36	0	3	1	0	NA	0
1649	Mazán	Puerto Alegre	6.74e-05	0.000621706	3.11e-05	3.53e-05	0.000133427	3.13e-05	3.82e-05	2.09e-05	4.15e-05	0.000660859	2.69e-05	3.67e-05	9	0	9999	8	0	36	0	3	1	0	NA	0
1650	Mazán	Puerto Alegre	0.00193178	0.00119556	0.0022354	0.00568743	0.00235434	0.00339014	0.00557561	0.000291181	0.000599126	0.0101215	0.000478246	0.00815442	69	1	3	5	0	36.3	0	3	1	0	NA	0
1651	Mazán	Puerto Alegre	0.0008012	1.95e-05	5.59e-05	7.85e-05	3.73e-05	0.00101154	7.07e-05	4.43e-05	1.95e-05	0.000606971	0.000166336	0.000156892	64	0	3	5	0	35.5	0	3	1	0	NA	0
1652	Mazán	Puerto Alegre	0.00501258	0.000381556	0.0104059	0.0114357	0.000521225	0.00490358	0.00111101	0.000502193	0.000179245	0.00105416	0.000282653	0.0104044	41	1	6	5	0	35.5	0	3	1	0	NA	0
1653	Mazán	Puerto Alegre	9.09e-05	0.000144605	0.000999525	2.75e-05	9.5e-05	0.000922723	9.28e-05	4.17e-05	4.31e-05	0.000478201	3.81e-05	5.89e-05	56	1	4	5	0	35.9	0	4	0	0	NA	0
1654	Mazán	Puerto Alegre	2.68e-05	0.000158084	3.15e-05	2.28e-05	5.95e-05	5.96e-05	9.53e-05	0.000262069	3.04e-05	0.00202303	2.72e-05	0.000198918	15	0	3	8	0	35.9	0	4	0	0	NA	0
1655	Mazán	Puerto Alegre	1.95e-05	2.24e-05	3.15e-05	1.95e-05	3.33e-05	3.77e-05	0.00250329	3.2e-05	1.95e-05	0.000135819	2.53e-05	5.19e-05	10	0	3	8	0	36	0	4	0	0	NA	0
1656	Mazán	Puerto Alegre	4.38e-05	5.92e-05	6.34e-05	3.03e-05	0.00010554	4.57e-05	4.41e-05	4.37e-05	3.01e-05	0.000401775	4.97e-05	0.000152787	7	0	3	8	0	35.9	0	4	0	0	NA	0
1657	Mazán	Puerto Alegre	8.35e-05	4.69e-05	1.95e-05	3.38e-05	0.000166314	3.18e-05	0.000170773	1.95e-05	2.81e-05	0.000100548	2.87e-05	4.16e-05	4	1	9999	8	0	36	0	4	0	0	NA	0
1658	Mazán	Puerto Alegre	0.000215542	0.00070263	0.0022004	9.37e-05	0.000612751	0.000105372	0.0117338	0.000284637	0.000143918	0.00395982	0.000121792	7.66e-05	46	0	3	5	0	36	0	4	0	0	NA	0
1659	Mazán	Puerto Alegre	0.02	0.00105397	0.0185485	6.39e-05	0.00112906	0.02	0.02	0.02	0.00210212	0.02	0.02	0.000989367	54	1	3	5	0	36.4	0	3	0	1	2	2
1660	Mazán	Puerto Alegre	0.0002092	0.000236973	0.000205965	4.75e-05	0.000660961	0.00176683	0.00101319	9.46e-05	0.000113034	0.00118421	0.00104774	0.000129799	22	1	4	5	0	35.9	0	3	0	0	NA	0
1661	Mazán	Puerto Alegre	0.000897646	3.18e-05	0.000121094	4.57e-05	5.87e-05	0.00209578	0.00046676	2.35e-05	2.52e-05	0.00108621	0.000102032	0.000154423	12	1	3	8	0	35.9	0	3	0	0	NA	0
1662	Mazán	Puerto Alegre	2.9e-05	0.000321827	3.36e-05	1.96e-05	7.74e-05	2.96e-05	0.00690762	0.000208166	0.000324696	0.000620178	0.000184457	9.17e-05	6	0	2	5	0	36	0	3	0	0	NA	0
1663	Mazán	Puerto Alegre	3.08e-05	0.000111828	0.000439334	1.95e-05	0.000110223	3.63e-05	0.00218567	0.000145459	5.89e-05	0.00138051	0.000360782	6.99e-05	45	0	1	5	0	36	0	3	0	0	NA	0
1664	Mazán	Puerto Alegre	0.00374951	0.00144124	0.00325787	0.00502732	0.000282292	0.00689868	0.00267012	0.00935857	0.000621018	0.00464385	0.0063071	0.00909466	36	0	4	5	1	36.5	0	2	0	0	NA	0
1665	Mazán	Puerto Alegre	0.00296948	8.86e-05	0.000176801	3.21e-05	0.000128946	0.00181489	0.00712852	0.000147463	7.4e-05	0.000957382	0.00136934	0.000139672	6	1	1	0	1	37	0	2	0	0	NA	0
1666	Mazán	Puerto Alegre	0.02	0.0035494	0.02	0.00010398	0.00400775	0.0144534	0.02	0.00759338	0.00157005	0.02	0.0017102	0.00102843	35	1	3	5	1	36	0	4	0	0	NA	0
1667	Mazán	Puerto Alegre	0.0113911	0.000325025	0.000509812	4.01e-05	0.000401905	0.00786151	0.00499759	7.05e-05	0.000199536	0.00269971	0.000149013	0.000674638	39	0	3	5	1	35.9	0	4	0	0	NA	0
1668	Mazán	Puerto Alegre	9.58e-05	0.000643111	0.000554835	4.57e-05	0.000539397	0.000152636	0.0118169	0.000357763	0.000745148	0.00112613	0.000548882	0.000101655	12	1	3	8	1	35.6	0	4	0	0	NA	0
1669	Mazán	Puerto Alegre	7.54e-05	0.000269688	4.23e-05	4.01e-05	0.000180296	4.2e-05	0.0011608	5.63e-05	0.000218576	0.000995495	5.25e-05	0.000104979	9	0	3	8	1	36.3	0	4	0	0	NA	0
1670	Mazán	Puerto Alegre	5.74e-05	0.000197206	0.000165387	3.08e-05	0.00010554	9.03e-05	0.000215265	0.000660018	3.57e-05	0.000700756	0.000225155	0.000227231	7	1	3	8	1	36.5	0	4	0	0	NA	0
1671	Mazán	Puerto Alegre	4.96e-05	0.000203773	3.36e-05	2.44e-05	0.000114906	3.46e-05	2.44e-05	2.35e-05	2.87e-05	0.000303939	2.04e-05	7.33e-05	5	1	2	8	1	36.7	0	4	0	0	NA	0
1672	Mazán	Puerto Alegre	0.00833547	0.00122843	0.00236024	0.0121298	0.02	0.0181082	0.0052331	0.00382265	0.00230679	0.00478879	0.00728067	0.000923925	28	0	1	5	0	36	0	4	0	0	NA	0
1673	Mazán	Puerto Alegre	0.00136761	0.000206287	0.000798404	0.000584664	0.000226771	0.00685188	0.000468017	0.00042486	7.15e-05	0.00134411	0.000449874	9.83e-05	10	0	1	0	0	35.7	0	4	0	0	NA	0
1674	Mazán	Puerto Alegre	0.000646813	0.000626694	0.000367599	0.000268063	7.74e-05	0.0104973	6.92e-05	0.000197384	3.51e-05	0.00126775	9.8e-05	0.000374175	6	0	1	0	0	35.5	0	4	0	0	NA	2
1675	Mazán	Puerto Alegre	0.0077458	0.000721646	0.00151822	0.00207886	0.000385842	0.00835539	0.00312097	0.000334	0.000589252	0.00333132	0.00414735	0.0100694	5	0	1	0	0	35.5	0	4	0	1	2	0
1676	Mazán	Puerto Alegre	0.00728145	0.000844846	0.00258856	0.000630001	0.000236042	0.0131294	0.00578184	0.000303219	0.000412356	0.00379058	0.00121195	0.000503954	3	1	1	0	0	36.7	0	4	0	0	NA	0
1677	Mazán	Puerto Alegre	0.00178606	0.000645086	0.0192719	0.0031016	0.000365175	0.00724055	0.00506312	0.00027249	0.000301878	0.0133847	0.0012898	0.00166097	50	1	3	5	1	36.2	0	3	0	0	NA	0
1678	Mazán	Puerto Alegre	0.000260981	0.000251825	0.000450525	6.2e-05	0.000279983	0.00184696	0.00892199	0.000358034	0.000229229	0.00126048	0.000776123	0.000524841	30	0	4	5	1	36.8	0	3	0	0	NA	0
1679	Mazán	Puerto Alegre	0.000106166	0.000401445	0.00506725	4.57e-05	0.00070465	6.18e-05	0.00103548	0.000412709	0.000216806	0.00205361	8.82e-05	0.000568115	85	0	1	7	0	36.5	0	3	0	0	NA	0
1680	Mazán	Puerto Alegre	9.07e-05	0.000484651	0.000700482	3.16e-05	0.000142972	7.35e-05	0.00260472	0.00048739	0.000246382	0.00265563	0.000161554	0.00025598	9	1	3	5	1	36.4	0	3	0	0	NA	0
1681	Mazán	Puerto Alegre	8.25e-05	0.000138389	4.28e-05	4.1e-05	0.000184952	4.89e-05	0.000104653	0.000236362	6.07e-05	0.00171332	4.28e-05	0.000129799	6	1	3	8	1	36.4	0	3	0	0	NA	0
1682	Mazán	Puerto Alegre	0.000131197	0.000454403	0.00024889	5.42e-05	0.000282292	8.9e-05	0.000293552	0.000392099	6.2e-05	0.000528125	4.07e-05	0.00038511	4	1	2	8	1	37.3	0	3	0	0	NA	0
1683	Mazán	Puerto Alegre	6.13e-05	0.000225291	0.000119051	3.52e-05	0.000142972	4.31e-05	7.79e-05	0.000264859	6.2e-05	0.00192918	4.35e-05	0.000142956	2	1	1	0	1	36	0	3	0	0	NA	0
1684	Mazán	Puerto Alegre	0.00686335	0.00238561	0.00388929	0.00292272	0.0010912	0.0115783	0.0181317	0.000261444	0.00014868	0.02	0.00128038	0.000292468	47	1	5	5	1	36	0	3	0	0	NA	0
1685	Mazán	Puerto Alegre	0.000957687	0.000126607	0.000335303	4.2e-05	0.000208205	0.000804326	0.000761127	0.000205337	4.23e-05	0.00243855	8.13e-05	0.000156058	44	0	4	5	1	36.7	0	3	0	0	NA	0
1686	Mazán	Puerto Alegre	3.26e-05	0.00011978	7.42e-05	1.95e-05	0.000126606	2.06e-05	0.00113093	0.000207394	0.000107741	0.000254532	7.38e-05	0.000101655	11	1	3	8	0	35.5	0	3	0	0	NA	0
1687	Mazán	Puerto Alegre	6.33e-05	7.75e-05	0.00012314	3.03e-05	0.000168645	6.64e-05	0.00243647	0.000274071	0.000161679	0.00110436	0.000242928	0.000150332	9	0	3	8	0	36.3	0	3	0	0	NA	0
1688	Mazán	Puerto Alegre	5.54e-05	2.65e-05	5.23e-05	3.03e-05	0.000131284	0.000114038	0.000643644	0.0005015	4.23e-05	0.00142059	4.9e-05	0.000160141	2	1	1	0	1	35.9	0	2	0	0	NA	0
1689	Mazán	Puerto Alegre	0.0121457	0.000478371	0.000349059	0.00535969	0.00212043	0.00926484	0.00338334	0.000172666	6.32e-05	0.00929232	0.000698561	0.000697796	32	0	5	5	1	36.8	0	4	0	0	NA	0
1690	Mazán	Puerto Alegre	4.96e-05	0.000200295	8.72e-05	2.69e-05	0.000161649	4.89e-05	0.00165861	5.44e-05	0.000230298	0.000390547	4.59e-05	0.00012815	12	0	4	8	0	36.7	0	4	0	0	NA	0
1691	Mazán	Puerto Alegre	7.13e-05	0.000116749	6.98e-05	3.47e-05	0.000247621	4.28e-05	0.00481039	0.000185885	0.00023101	0.0011951	0.000105682	0.000170734	11	0	3	8	0	36.4	0	4	0	0	NA	0
1692	Mazán	Puerto Alegre	3.45e-05	5.1e-05	0.000152969	1.96e-05	7.74e-05	2.77e-05	3.2e-05	7.43e-05	4.11e-05	0.000797431	3.63e-05	0.000129799	4	0	2	8	0	36.5	0	4	0	0	NA	0
1693	Mazán	Puerto Alegre	0.0063182	0.000566509	0.000942173	0.00304731	0.00781213	0.00506034	0.0144334	0.00165341	0.000150043	0.00880131	0.00132832	0.00962258	63	1	3	5	1	36.5	0	4	0	0	NA	0
1694	Mazán	Puerto Alegre	0.0032191	0.000139911	0.00266299	0.00526563	0.000180296	0.00252581	0.00136231	0.000101913	4.17e-05	0.00156116	0.000404935	0.000211175	64	0	1	5	1	36.5	0	4	0	0	NA	0
1695	Mazán	Puerto Alegre	0.000746458	0.000135155	0.000114969	0.00102072	0.000147644	0.000588034	0.000320043	0.000119599	4.96e-05	0.00117694	0.000596661	8.5e-05	30	1	4	5	1	36.9	0	4	0	0	NA	0
1696	Mazán	Puerto Alegre	0.00293158	0.000698393	0.000343767	0.00100253	0.00041108	0.00823016	0.00231138	0.000521346	0.00039532	0.0178412	0.000734661	0.000670006	35	0	4	5	0	36.7	0	4	0	0	NA	0
1697	Mazán	Puerto Alegre	4e-05	2.25e-05	2.39e-05	2.4e-05	0.00010554	2.8e-05	4.02e-05	4.24e-05	5.7e-05	0.000930149	5.81e-05	7.75e-05	9	1	3	8	0	36.5	0	4	0	0	NA	0
1698	Mazán	Puerto Alegre	7.13e-05	0.000658503	0.00152975	2.69e-05	0.000140635	6.18e-05	0.003434	0.00032165	0.000139172	0.00196069	6.52e-05	0.000185346	45	0	4	5	1	36.9	0	4	0	0	NA	0
1699	Mazán	Puerto Alegre	7.54e-05	0.000155164	0.000183038	6.49e-05	0.000100856	8.14e-05	0.000574591	0.00013971	7.46e-05	0.00128592	0.000490032	0.000458241	46	0	4	5	1	36.2	0	4	0	0	NA	0
1700	Mazán	Puerto Alegre	0.00202118	0.00362883	0.00696845	0.00190295	0.000484419	0.00230173	0.00328168	0.00115729	0.000301878	0.0122087	0.00257425	0.00303634	36	0	5	5	0	36.5	0	4	0	0	NA	0
1701	Mazán	Puerto Alegre	0.00272925	0.000351316	0.000391471	0.0016143	0.00910335	0.00100611	0.00056762	7.43e-05	0.000997902	0.000739104	0.000286641	0.000243225	6	1	1	0	0	36.7	0	4	0	0	NA	0
1702	Mazán	Puerto Alegre	7.94e-05	0.000330227	0.000182518	5.61e-05	0.000131284	0.0011184	0.000422013	0.000318704	9.2e-05	0.00177219	0.000357073	0.000374957	17	1	3	5	0	36.5	0	4	0	0	NA	0
1703	Mazán	Puerto Alegre	5.54e-05	0.000137628	0.000203877	3.38e-05	0.000138298	0.000473319	0.000458973	0.000358305	0.000200589	0.00322067	5.67e-05	0.000135562	4	0	2	8	0	36.7	0	4	0	0	NA	0
1704	Mazán	Puerto Alegre	5.64e-05	0.000254567	0.000193969	2.36e-05	0.00010554	4.89e-05	0.000662341	0.000187925	5.58e-05	0.00204616	0.000130606	0.000312198	13	0	5	8	1	36.5	0	4	0	0	NA	0
1705	Mazán	Puerto Alegre	0.00441781	0.00154364	0.00287468	0.00256235	0.00145642	0.00905532	0.00404161	0.0070117	0.000786864	0.00280744	0.00065054	0.00329615	25	1	5	5	1	36.5	0	2	0	0	NA	0
1706	Mazán	Puerto Alegre	0.0019606	0.000123192	8.97e-05	9.73e-05	7.74e-05	0.00267234	0.000559117	5.28e-05	2.81e-05	0.000420458	0.000663284	8.5e-05	34	1	5	5	1	38.3	1	4	0	0	NA	0
1707	Mazán	Puerto Alegre	0.00502001	0.00035999	0.000254664	0.00713329	0.000110223	0.00443999	0.000855006	0.000110487	0.000517376	0.00344261	0.00298549	0.000657657	55	1	4	5	1	36.7	0	2	0	0	NA	0
1708	Mazán	Puerto Alegre	3.45e-05	7.77e-05	7.17e-05	2.12e-05	6.81e-05	4.49e-05	0.000575625	0.000147463	0.000113034	0.000737279	5.04e-05	0.00025598	4	1	2	8	1	39.2	1	2	0	0	NA	0
1709	Mazán	Puerto Alegre	0.00635608	0.000543621	0.00336085	0.00481535	0.000166314	0.00844163	0.00596114	0.000401701	4.96e-05	0.02	0.0127256	0.02	78	0	1	5	0	36.5	0	2	0	0	NA	0
1710	Mazán	Puerto Alegre	0.0011524	3.73e-05	0.000193969	0.00230867	0.000231407	0.00125113	5.77e-05	6.46e-05	7.53e-05	0.000587107	0.00014717	9.75e-05	12	0	3	8	1	36.3	0	2	0	0	NA	0
1711	Mazán	Puerto Alegre	0.00333046	0.000269688	0.000120072	2.2e-05	8.21e-05	0.000215554	0.00639566	0.000421542	0.000250331	0.00104811	0.000115926	0.000124025	10	0	3	8	1	36.6	0	2	0	0	NA	0
1712	Mazán	Puerto Alegre	5.44e-05	0.000368078	0.0015384	2.53e-05	0.000166314	4.31e-05	0.00340577	5.26e-05	0.000120686	0.000277378	0.000218492	6.66e-05	10	1	3	8	1	37	0	4	1	0	NA	0
1713	Mazán	Puerto Alegre	7.34e-05	0.000351316	0.00240573	2.95e-05	0.000203558	5.73e-05	0.00462965	4.24e-05	0.000158248	0.000185542	3.8e-05	7.33e-05	8	0	3	8	1	36.3	0	4	1	0	NA	0
1714	Mazán	Puerto Alegre	0.000860952	0.000743471	9.87e-05	0.000307267	0.00118133	0.00018284	0.02	0.000181809	0.000241724	0.00768428	0.000321479	0.000141314	6	0	3	8	1	36.1	0	4	1	0	NA	0
1715	Mazán	Urco Miraño	0.00125251	8.22e-05	0.000104292	0.00167791	6.34e-05	0.000589467	7.19e-05	0.000312821	4.05e-05	0.0056776	0.000956098	0.000188584	34	0	6	5	0	35.9	0	3	1	0	NA	0
1716	Mazán	Urco Miraño	4.76e-05	0.000865786	0.000139047	2.53e-05	0.000110223	3.43e-05	8.35e-05	4.14e-05	3.63e-05	0.000204772	3.13e-05	7.16e-05	14	1	9999	8	0	35.5	0	3	1	0	NA	0
1717	Mazán	Urco Miraño	4e-05	2.85e-05	3.72e-05	2.28e-05	7.74e-05	0.000291674	5.68e-05	5.02e-05	3.25e-05	0.000810175	7.13e-05	0.000209566	12	1	9999	8	0	35.5	0	3	1	0	NA	0
1718	Mazán	Urco Miraño	0.000124918	0.000130404	0.000102772	6.29e-05	0.000184952	0.00134066	0.000231015	0.000115899	6.96e-05	0.00216559	9.73e-05	0.000254387	10	1	9999	8	0	35.5	0	3	1	0	NA	0
1719	Mazán	Urco Miraño	7.94e-05	0.000742343	7.07e-05	2.53e-05	0.000117246	6.67e-05	0.00105212	0.000210997	5.79e-05	0.00178324	3.8e-05	0.000297999	7	0	9999	8	0	36	0	3	1	0	NA	0
1720	Mazán	Urco Miraño	0.001119	0.000316239	0.000384571	0.00063895	0.002654	0.00182783	0.000399713	0.000228052	0.000458177	0.000846564	0.000443929	0.000404604	6	1	9999	8	0	35.7	0	3	1	0	NA	0
1721	Mazán	Urco Miraño	0.00171851	0.000341257	0.00358766	0.000123292	0.000466091	0.0060608	0.00231386	0.00100052	0.000114361	0.0186975	0.00334825	0.00149406	66	1	5	5	0	35.5	0	3	1	0	NA	0
1722	Mazán	Urco Miraño	0.0150815	0.000445899	0.000508207	0.00479259	0.00407902	0.00698913	0.0185169	0.00012504	0.000111377	0.0108868	0.000461396	0.000792075	71	0	3	5	0	36	0	3	1	0	NA	0
1723	Mazán	Urco Miraño	0.02	0.000326625	0.00243901	5.09e-05	0.000658663	0.00879114	0.0057039	0.000200716	6.7e-05	0.000623849	8.82e-05	8.17e-05	67	1	5	5	1	36	0	3	1	0	NA	0
1724	Mazán	Urco Miraño	0.000421765	0.000542555	8.07e-05	0.000483532	0.000576062	0.000539412	8.89e-05	0.000766884	0.00011204	0.00201082	0.000240336	0.000151151	61	0	9999	5	0	36	0	3	1	0	NA	0
1725	Mazán	Urco Miraño	0.000114482	0.000180837	0.000239448	2.91e-05	0.000286908	0.00306219	0.000814376	0.000137964	3.69e-05	0.000959197	0.00180588	0.000100823	8	1	9999	8	0	35.9	0	3	1	0	NA	0
1726	Mazán	Urco Miraño	0.000985126	0.000401036	0.000677189	1.95e-05	5.87e-05	0.000965657	0.000928387	0.00021667	6.92e-05	0.000806535	0.000154913	0.00056966	29	0	4	7	0	35.6	0	3	1	0	NA	0
1727	Mazán	Urco Miraño	4.38e-05	2.52e-05	0.000355413	2.53e-05	0.000119587	0.000264976	5.07e-05	4.74e-05	2.58e-05	0.00018169	0.00012583	9.17e-05	11	1	9999	8	0	35.9	0	3	1	0	NA	0
1728	Mazán	Urco Miraño	5.15e-05	0.000973222	5.13e-05	2.28e-05	0.00010554	6.58e-05	0.000277752	9.87e-05	6.23e-05	0.000498531	3.6e-05	0.000303525	8	0	9999	8	0	35.6	0	3	1	0	NA	0
1729	Mazán	Urco Miraño	5.74e-05	1.95e-05	0.00034218	2.49e-05	0.000114906	7.54e-05	0.000421516	2.75e-05	2.61e-05	0.00042419	4.35e-05	7.66e-05	6	1	9999	8	0	36.3	0	3	1	0	NA	0
1730	Mazán	Urco Miraño	0.00057457	0.000239314	0.000131339	6e-05	0.00018728	0.00212238	0.000220898	0.000137964	5.89e-05	0.00144611	0.000216271	0.000777378	4	0	9999	8	0	35.9	0	3	1	0	NA	0
1731	Mazán	Urco Miraño	0.00615374	0.000323825	0.00807809	0.0114071	0.000110223	0.00600673	0.00353539	0.00896931	9.01e-05	0.00375813	0.000543662	0.00167164	42	1	4	5	0	35.7	0	2	1	0	NA	0
1732	Mazán	Urco Miraño	0.00162375	0.000135726	0.000398907	0.00583606	0.000126606	0.00481628	0.00204001	0.000716693	7.34e-05	0.00585534	0.000234041	0.000649168	39	0	4	5	0	35.7	0	2	1	0	NA	0
1733	Mazán	Urco Miraño	9.17e-05	8.82e-05	0.000211187	2.53e-05	0.000145308	0.000129648	0.000493253	0.000208423	7.91e-05	0.00391482	0.000116659	9.58e-05	18	0	6	88	1	36	0	2	1	0	NA	0
1734	Mazán	Urco Miraño	0.000228227	0.00138281	4.94e-05	0.000132238	0.000114906	0.000779421	0.0003087	0.000175202	0.000305179	0.000450271	0.000291829	0.00012815	14	1	9999	8	0	36.9	0	2	1	0	NA	0
1735	Mazán	Urco Miraño	5.54e-05	0.00019547	3.77e-05	4.47e-05	8.21e-05	0.00284394	0.000767073	5.91e-05	4.59e-05	0.00101727	9.4e-05	7.83e-05	13	0	9999	8	0	35.9	0	2	1	0	NA	0
1736	Mazán	Urco Miraño	2.55e-05	6.78e-05	2.22e-05	1.95e-05	5.4e-05	0.000157598	0.000126904	8.93e-05	2.58e-05	0.000189391	3.94e-05	0.00270111	9	1	9999	8	0	35.6	0	2	1	0	NA	0
1737	Mazán	Urco Miraño	4.76e-05	6.12e-05	0.000328431	2.86e-05	0.000100856	0.000349634	0.000182593	3.73e-05	4.17e-05	0.000715372	3.33e-05	6.16e-05	5	0	9999	8	0	35.5	0	2	1	0	NA	0
1738	Mazán	Urco Miraño	0.000104093	0.00114966	0.00666476	3.65e-05	8.21e-05	0.00788077	0.00552536	0.000466609	0.000819783	0.00921019	0.000941204	0.000792075	27	0	4	5	0	36.5	0	3	1	0	NA	0
1739	Mazán	Urco Miraño	0.0012062	8.28e-05	0.000241147	0.000413564	0.000205371	0.000925428	0.000197212	0.000187	8.27e-05	0.000505396	0.000508946	0.000191572	70	0	9999	0	0	35.5	0	3	1	0	NA	0
1740	Mazán	Urco Miraño	3.17e-05	5.73e-05	0.00189098	1.95e-05	7.48e-05	0.00133898	5.2e-05	0.000105188	4.2e-05	0.000994216	9.51e-05	0.000117918	11	1	9999	8	0	36.1	0	3	1	0	NA	0
1741	Mazán	Urco Miraño	0.00213832	0.000192611	0.000325981	0.00210917	7.68e-05	0.00180351	0.00102366	0.000134902	9.55e-05	0.00575145	0.000650833	0.000647289	58	0	3	5	0	36	0	4	0	0	NA	0
1742	Mazán	Urco Miraño	0.0184786	0.000277561	0.000563471	0.00587305	0.000117701	0.00458848	0.00134369	0.0142856	0.000542931	0.0022036	0.0022544	0.000390351	30	1	5	5	0	36.6	0	4	0	0	NA	0
1743	Mazán	Urco Miraño	4.51e-05	4.55e-05	4.64e-05	2.75e-05	8.7e-05	0.000542586	2.65e-05	1.95e-05	2.44e-05	0.000243778	4.27e-05	0.000114143	22	0	4	5	0	35.6	0	4	0	0	NA	0
1744	Mazán	Urco Miraño	0.0040245	0.000728446	0.000538964	0.000117222	0.000119744	0.000992938	0.000147703	0.000431668	0.000314683	0.00269353	0.000374261	0.00019531	18	1	5	5	0	35.8	0	4	0	0	NA	0
1745	Mazán	Urco Miraño	0.02	0.00526433	0.000940454	0.00424398	0.00015241	0.02	0.000482612	0.000506735	0.000384376	0.00208183	3.62e-05	0.00265768	42	1	5	5	0	35.9	0	4	0	0	NA	2
1746	Mazán	Urco Miraño	0.00490651	4.11e-05	0.00175038	0.00484671	7.89e-05	0.00587997	0.000475289	0.0014455	7.18e-05	0.011889	0.000135039	0.000618845	37	0	5	5	0	36	0	4	0	0	NA	0
1747	Mazán	Urco Miraño	0.00563494	0.000324579	0.000115227	0.000530305	0.000131999	0.00573929	0.000745781	0.000182584	8.56e-05	0.00676978	0.00033798	0.0011373	11	0	3	8	0	35.9	0	4	0	0	NA	0
1748	Mazán	Urco Miraño	2.53e-05	0.000167714	0.000117891	1.95e-05	7.89e-05	2.01e-05	0.000326383	2.39e-05	3.31e-05	0.000236701	2.95e-05	0.000319117	6	0	2	0	0	36.3	0	4	0	0	NA	0
1749	Mazán	Urco Miraño	0.000424223	0.000431025	0.000448393	2.57e-05	0.000164646	0.000255134	0.000234783	0.000389406	7.71e-05	0.00581771	0.000357734	0.000111122	32	0	4	6	0	36	0	4	0	0	NA	0
1750	Mazán	Urco Miraño	0.00267117	0.00160521	0.00131883	0.00449473	0.00363088	0.00581252	0.00416648	0.00110573	0.00105536	0.02	0.00513853	0.00064583	77	1	1	0	0	35.9	0	4	0	0	NA	0
1751	Mazán	Urco Miraño	2.69e-05	0.000209145	5.3e-05	1.95e-05	5.84e-05	3.81e-05	0.000724415	7.17e-05	3.31e-05	7.69e-05	4.05e-05	3.18e-05	11	1	3	8	0	35.6	0	4	0	0	NA	0
1752	Mazán	Urco Miraño	4.85e-05	5.67e-05	0.000103725	1.95e-05	0.000127915	3.78e-05	0.00203287	3.65e-05	7.96e-05	0.00108732	6.63e-05	6.36e-05	9	1	3	8	0	36.1	0	4	0	0	NA	0
1753	Mazán	Urco Miraño	4.34e-05	0.000116214	0.000662895	1.95e-05	0.000115657	7.26e-05	5.55e-05	8.96e-05	5.62e-05	0.000387646	6.66e-05	0.000184091	6	0	3	0	0	35.9	0	4	0	0	NA	0
1754	Mazán	Urco Miraño	7.34e-05	8.53e-05	5.38e-05	2.17e-05	0.000146289	0.000225502	0.00368465	8.56e-05	0.000248508	0.000324765	0.000741049	0.000109611	5	1	2	0	0	35.9	0	4	0	0	NA	0
1755	Mazán	Urco Miraño	4.17e-05	0.000101637	0.00100176	1.95e-05	9.52e-05	6.43e-05	0.00233878	0.000710492	2.63e-05	0.000272031	3.37e-05	0.000130745	5	0	2	0	0	35.9	0	4	0	0	NA	0
1756	Mazán	Urco Miraño	0.000192938	0.000181766	3.36e-05	0.000136856	9.11e-05	0.000199502	9.62e-05	6.69e-05	4.4e-05	0.000314243	3.22e-05	0.000118673	31	0	5	7	0	36	0	4	0	0	NA	0
1757	Mazán	Urco Miraño	4.51e-05	0.000101637	3.13e-05	1.95e-05	0.000103395	7.48e-05	0.00148891	9.75e-05	9.65e-05	0.000928168	0.000188969	0.000154086	15	1	5	8	0	36.4	0	4	0	0	NA	0
1758	Mazán	Urco Miraño	3.83e-05	3.12e-05	2.38e-05	1.95e-05	0.000101352	1.95e-05	0.00027991	4.82e-05	4.13e-05	0.00227346	0.000306917	0.00025633	13	1	5	8	0	36.3	0	4	0	0	NA	0
1759	Mazán	Urco Miraño	4.51e-05	9.85e-05	6.09e-05	1.95e-05	9.93e-05	0.000111332	0.00112796	4.17e-05	3.83e-05	0.000700622	5.3e-05	0.00195033	11	0	3	8	0	35.9	0	4	0	0	NA	0
1760	Mazán	Urco Miraño	0.000166228	5.7e-05	0.000380753	4.54e-05	0.00021757	8.83e-05	0.00060122	7.87e-05	4.1e-05	0.000418937	0.000222888	0.000329422	11	0	3	8	0	35.9	0	4	0	0	NA	0
1761	Mazán	Urco Miraño	2.53e-05	6.38e-05	0.0001268	1.95e-05	6.25e-05	2.66e-05	0.00070408	5.35e-05	2.32e-05	0.000310733	2.95e-05	9.6e-05	7	0	3	8	0	35.6	0	4	0	0	NA	0
1762	Mazán	Urco Miraño	4.34e-05	0.000311344	0.000302853	1.95e-05	0.000107483	2.58e-05	0.000263616	5.39e-05	4e-05	0.00390757	3.37e-05	0.000123202	5	1	1	0	0	35.9	0	4	0	0	NA	0
1763	Mazán	Urco Miraño	0.000130173	4.65e-05	2.68e-05	0.000494977	9.52e-05	0.00024284	0.000187669	3.69e-05	3.53e-05	0.000312488	4.67e-05	0.000103567	52	1	3	5	0	35.9	0	3	1	0	NA	0
1764	Mazán	Urco Miraño	0.00187667	0.000524811	0.02	1.95e-05	0.00037963	0.00848552	0.00840769	0.00218585	0.000269323	0.0110311	0.0114036	0.00406231	72	1	5	5	0	36	0	4	0	0	NA	0
1765	Mazán	Urco Miraño	0.00868516	0.000439439	0.000626828	0.00653155	0.00133752	0.00736125	0.0127664	0.00142712	0.000138108	0.00724528	0.0018027	0.000150326	61	0	3	5	0	36	0	4	0	0	NA	0
1766	Mazán	Urco Miraño	0.0023008	0.000295942	0.000974476	0.000622239	0.000109527	0.00717932	0.0058053	0.000399043	0.000216064	0.0116123	0.00215066	0.000894645	16	1	5	8	0	35.9	0	4	0	0	NA	0
1767	Mazán	Urco Miraño	3.5e-05	0.000192611	0.000116114	1.95e-05	9.52e-05	0.000686667	0.00107982	0.000463623	0.00019133	0.00119907	3.74e-05	0.0002667	14	1	5	8	0	36	0	4	0	0	NA	0
1768	Mazán	Urco Miraño	0.00200454	0.000164622	0.00308908	0.00111073	0.000861954	0.00470792	0.0160986	0.000738611	0.000469774	0.0126399	0.0031662	0.000560515	44	1	5	3	1	36.4	0	4	0	0	NA	0
1769	Mazán	Urco Miraño	0.0122801	0.0172001	0.02	0.00398152	0.0119753	0.0145965	0.02	0.000883082	0.00132285	0.02	0.00628264	0.00159418	78	1	1	3	0	36.7	0	4	0	0	NA	0
1770	Mazán	Urco Miraño	0.000590301	0.000440172	0.000597477	0.000509292	0.000185021	0.00611793	0.00227256	0.000277121	0.00013919	0.00207489	0.000925876	9.6e-05	16	0	5	8	0	36	0	4	0	0	NA	0
1771	Mazán	Urco Miraño	0.00183629	0.000686849	9.27e-05	0.000558992	0.000136083	0.00507783	0.00138417	0.000202285	5.35e-05	0.00147401	0.000691207	0.000740742	13	0	5	8	0	36.5	0	4	0	0	NA	0
1772	Mazán	Urco Miraño	0.000440407	0.000387408	0.000462899	0.000644325	0.00045847	0.00328172	0.00229498	0.000106044	0.000167384	0.00206274	0.00080251	0.00026522	11	1	3	8	0	36.9	0	4	0	0	NA	0
1773	Mazán	Urco Miraño	3.33e-05	0.000896949	0.000349158	1.95e-05	0.000136083	2.91e-05	0.00252214	3.65e-05	9.3e-05	0.000635779	0.000222242	6.43e-05	8	0	3	8	0	36.9	0	4	0	0	NA	0
1774	Mazán	Urco Miraño	0.0054558	0.00101244	0.00113512	0.00393996	0.000496899	0.00347677	0.00126703	0.00443836	0.000182614	0.00552732	0.00106836	0.000315435	43	0	3	5	0	36.6	0	4	0	0	NA	0
1775	Mazán	Urco Miraño	2.07e-05	2.03e-05	2.09e-05	1.95e-05	4.41e-05	0.000401053	8.26e-05	1.95e-05	1.95e-05	0.000147867	1.95e-05	9.9e-05	13	0	3	8	0	36.6	0	4	0	0	NA	0
1776	Mazán	Urco Miraño	3.01e-05	0.000180619	5.8e-05	1.95e-05	8.09e-05	4.56e-05	0.000152211	9.13e-05	3.27e-05	0.000539814	4.11e-05	0.000114143	10	1	3	8	0	36.7	0	4	0	0	NA	0
1777	Mazán	Urco Miraño	0.00242963	0.000122584	0.00032737	0.0005456	0.000626648	0.000939821	0.000313969	0.000174213	0.000131265	0.000298437	0.000369399	6.21e-05	64	0	1	5	0	36.4	0	4	0	0	NA	0
1778	Mazán	Urco Miraño	0.000123571	9.75e-05	6.81e-05	0.000148348	0.00015241	0.000922966	0.000192022	3.93e-05	6.28e-05	0.00102807	0.000739717	8.69e-05	14	1	4	8	0	36.5	0	4	0	0	NA	0
1779	Mazán	Urco Miraño	3.83e-05	0.00024023	3.52e-05	1.95e-05	0.000144248	0.000108108	0.00152774	6.8e-05	0.000137027	0.000989136	0.000107308	0.000248914	10	0	3	8	0	36.5	0	4	0	0	NA	0
1780	Mazán	Urco Miraño	3.17e-05	0.000348451	2.68e-05	1.95e-05	0.000107483	9.12e-05	0.000673859	3.73e-05	3.34e-05	0.000119389	6.18e-05	0.000117163	7	0	3	8	0	36.5	0	4	0	0	NA	0
1781	Mazán	Urco Miraño	0.000148163	3.15e-05	3.44e-05	7.48e-05	0.000383673	0.000176064	0.000204489	3.41e-05	6.63e-05	0.00110763	0.00015441	5.09e-05	7	0	3	8	0	36.6	0	4	0	0	NA	0
1782	Mazán	Urco Miraño	0.000330712	2.5e-05	0.000287156	0.000105904	0.000107483	0.00123908	0.000599168	5.72e-05	2.19e-05	0.00130075	0.00120114	0.000232576	12	1	3	8	0	36.5	0	4	0	0	NA	0
1783	Mazán	Urco Miraño	0.0153291	0.0001798	0.000656244	0.00828053	0.00271577	0.0128161	0.02	0.00032059	0.000222619	0.02	0.00945739	0.000211731	63	1	5	5	0	36.5	0	4	0	0	NA	0
1784	Mazán	Urco Miraño	2.38e-05	1.95e-05	1.95e-05	1.95e-05	3.8e-05	1.95e-05	0.000105839	1.95e-05	1.95e-05	0.00100268	6.82e-05	1.95e-05	65	0	3	5	0	36.7	0	4	0	0	NA	0
1785	Mazán	Urco Miraño	0.000283841	0.000156343	0.000370522	9.02e-05	6.05e-05	0.00025445	0.00131458	0.000286682	4.87e-05	0.000121167	0.000118586	5.99e-05	82	1	3	5	0	36.5	0	4	0	0	NA	0
1786	Mazán	Urco Miraño	0.000720542	0.00024866	0.00168325	0.00225351	9.93e-05	0.00113521	0.00137455	7.17e-05	0.0001808	0.000836622	0.000290102	0.000984529	33	0	5	6	0	36.4	0	4	1	0	NA	0
1787	Mazán	Urco Miraño	4.68e-05	1.95e-05	0.000125908	1.95e-05	5.44e-05	4.8e-05	0.000107451	0.000126464	2.26e-05	0.000194133	6.56e-05	5.09e-05	6	0	3	8	1	36.5	0	4	1	0	NA	0
1788	Mazán	Urco Miraño	3.01e-05	1.95e-05	2.02e-05	1.95e-05	7.48e-05	1.95e-05	3.31e-05	1.95e-05	1.95e-05	0.000488153	7.07e-05	3.91e-05	1	0	1	0	0	36.6	0	4	1	0	NA	0
1789	Mazán	Urco Miraño	0.000227364	5.06e-05	4e-05	7.48e-05	0.00011157	0.000450882	0.00198756	2.17e-05	5.11e-05	0.00160524	0.000104732	7.94e-05	14	1	5	8	0	36.5	0	4	1	0	NA	0
1790	Mazán	Urco Miraño	0.00659737	0.000306834	0.00183195	0.00428389	0.000446339	0.00707317	0.000347009	0.000567765	0.000894314	0.00200385	0.000430417	0.000402069	58	1	4	5	0	36.6	0	4	0	0	NA	0
1791	Mazán	Urco Miraño	0.00613594	0.000587557	0.0131342	0.00271594	0.000543463	0.00705134	0.02	0.0139779	0.000574048	0.00481764	0.00697103	0.00407159	43	1	3	5	9999	36.6	0	1	0	0	NA	0
1792	Mazán	Urco Miraño	0.000111356	0.00066598	0.0016884	6.56e-05	0.000264261	0.00144623	0.00344223	0.000522755	0.000615617	0.00143149	0.00689157	0.0034157	55	1	4	5	0	36.5	0	4	0	0	NA	1
1793	Mazán	Urco Miraño	0.0031525	0.00380725	0.02	0.00847263	0.00353879	0.0166413	0.00106975	0.000541283	0.00064239	0.02	0.0140907	0.00557072	42	0	4	5	1	36.3	0	4	0	0	NA	0
1794	Mazán	Urco Miraño	0.000300109	7.95e-05	5.13e-05	0.000100052	8.3e-05	0.00141715	0.000780977	0.000312082	6.04e-05	0.000819651	2.36e-05	0.000145812	19	0	6	5	1	36.4	0	4	0	0	NA	0
1795	Mazán	Urco Miraño	0.00020345	0.00171615	9.14e-05	1.95e-05	7.89e-05	0.00275652	0.000437312	8.18e-05	0.000175358	0.000408517	0.00012794	9.45e-05	11	1	3	8	0	36.8	0	4	0	0	NA	0
1796	Mazán	Urco Miraño	4.34e-05	4.94e-05	0.000309324	6.43e-05	5.84e-05	0.000986256	0.000401839	0.000119133	3.34e-05	0.000254383	7.84e-05	0.000135268	6	0	3	8	0	36.6	0	4	0	0	NA	0
1797	Mazán	Urco Miraño	2.07e-05	1.95e-05	2.53e-05	1.95e-05	5.44e-05	1.95e-05	3.23e-05	2.63e-05	1.95e-05	0.00205581	3.5e-05	4.35e-05	1	1	1	0	1	36.1	0	4	0	0	NA	0
1798	Mazán	Urco Miraño	0.0113827	0.00170529	0.017251	0.00860927	0.000424102	0.00989212	0.000699418	0.000697264	0.00205211	0.02	0.00750212	0.00277427	53	0	3	5	0	36.2	0	4	0	0	NA	0
1799	Mazán	Urco Miraño	5.03e-05	0.00203744	0.000479297	0.000168218	0.00011157	0.000269532	0.001484	0.000483553	8.06e-05	0.000778891	0.000642247	0.000377159	57	1	3	5	1	35.9	0	4	0	0	NA	0
1800	Mazán	Urco Miraño	0.000867199	0.000259497	0.000572909	9.83e-05	0.000343232	0.000768738	0.000908335	0.000119133	0.000114032	0.000649447	0.00146608	0.000103567	19	0	5	7	0	35.5	0	4	0	0	NA	0
1801	Mazán	Urco Miraño	4.17e-05	0.000167714	0.000378892	1.95e-05	0.000107483	3.1e-05	0.000347009	4.09e-05	0.000111884	0.000527777	6.98e-05	0.000138282	15	0	5	8	1	35.5	0	4	0	0	NA	0
1802	Mazán	Urco Miraño	0.000121687	5.76e-05	0.00187842	2.6e-05	0.000176874	0.00128848	0.000788808	0.000105188	9.9e-05	0.00140429	8.87e-05	9.45e-05	12	0	5	8	1	36.2	0	4	0	0	NA	0
1803	Mazán	Urco Miraño	4.51e-05	0.000645466	0.00019406	1.95e-05	0.000140166	1.95e-05	6.17e-05	2.36e-05	3.8e-05	0.000646031	5.42e-05	5.69e-05	24	1	3	5	1	36	0	4	0	0	NA	0
1804	Mazán	Urco Miraño	0.000148163	0.000230993	6.98e-05	0.000219474	0.00015649	0.000861547	0.000942794	0.000597895	6.04e-05	0.0017164	0.000282667	0.000376425	33	1	3	5	0	36.8	0	3	0	0	NA	0
1805	Mazán	Urco Miraño	0.000163371	0.00013763	0.000277935	0.000594905	8.3e-05	0.00095427	0.000189327	0.000327043	7.29e-05	0.00120076	0.00165925	0.000830775	46	0	3	5	0	36.7	0	4	1	0	NA	0
1806	Mazán	Urco Miraño	7.34e-05	0.000197228	0.0002632	9.65e-05	6.66e-05	0.00227193	0.000753082	0.000353902	0.000132705	0.00351834	0.000604016	5.24e-05	11	1	3	8	0	36.4	0	4	1	0	NA	0
1807	Mazán	Urco Miraño	4.51e-05	0.000140523	8.71e-05	1.95e-05	9.93e-05	0.000380457	0.00107982	5.97e-05	4.2e-05	0.00058101	0.000225149	0.000106589	67	0	3	88	0	36.2	0	4	0	0	NA	0
1808	Mazán	Urco Miraño	0.00145497	8.39e-05	0.000155979	0.000565691	8.7e-05	0.000850672	7.37e-05	0.000113329	5.38e-05	0.00207315	0.000198983	0.000110366	82	1	1	0	0	35.5	0	4	0	0	NA	0
1809	Mazán	Urco Miraño	0.00787491	0.0003901	0.00217375	0.0042736	0.000103395	0.00216646	0.00201077	0.000148812	0.000159418	0.00805477	0.00266428	0.000104323	46	1	4	5	1	36.1	0	2	1	0	NA	0
1810	Mazán	Urco Miraño	5.29e-05	0.000325277	0.000203174	2.13e-05	0.000246003	0.00158175	0.00132912	0.00206397	0.000846404	0.000596431	0.000122778	0.000900527	13	0	5	8	0	36.7	0	2	1	0	NA	1
1811	Mazán	Urco Miraño	2.53e-05	0.000106379	1.95e-05	1.95e-05	5.64e-05	0.000440071	0.000101411	6.34e-05	2.44e-05	0.000264976	7.49e-05	9.6e-05	11	1	3	8	0	36.7	0	2	1	0	NA	0
1812	Mazán	Urco Miraño	3.66e-05	0.000527467	9.63e-05	1.95e-05	8.3e-05	4.8e-05	0.000647982	3.89e-05	2.69e-05	0.0032678	3.31e-05	6.58e-05	4	0	2	8	0	36	0	2	1	0	NA	0
1813	Mazán	Urco Miraño	5.55e-05	0.000123222	0.000565358	0.000282431	0.000119744	0.000784901	0.000363407	0.000111827	8.24e-05	0.00086037	9.03e-05	0.000240007	58	1	3	5	1	36.1	0	4	1	0	NA	0
1814	Mazán	Urco Miraño	0.0103157	0.00238735	0.00184081	0.0090175	0.0020793	0.0162719	0.02	0.00123415	0.000267861	0.00294443	0.00515315	0.000862321	38	0	3	88	1	35.5	0	4	1	0	NA	0
1815	Mazán	Urco Miraño	0.00116412	0.000507052	0.000805742	0.00113489	0.00092604	0.00898927	0.00337477	0.000585766	9.58e-05	0.00395297	0.00123473	0.000232576	26	0	6	7	1	35.5	0	4	1	0	NA	0
1816	Mazán	Urco Miraño	4.34e-05	3.48e-05	0.00015147	1.95e-05	0.000115657	4.18e-05	1.95e-05	2.59e-05	2.69e-05	0.000606704	1.95e-05	0.000429872	7	1	3	8	0	36.5	0	4	1	0	NA	0
1817	Mazán	Urco Miraño	6.17e-05	4.42e-05	0.00174314	1.95e-05	0.000127915	2.99e-05	0.000248438	7.34e-05	0.00319312	0.00105347	2.53e-05	0.000240007	16	0	5	8	0	35.9	0	4	1	0	NA	0
1818	Mazán	Urco Miraño	0.000896288	0.00011685	6.13e-05	0.000394092	0.000176874	0.00157639	0.00146118	5.86e-05	0.000115106	0.00141279	0.000736387	8.54e-05	45	1	10	88	1	36.3	0	4	0	0	NA	0
1819	Mazán	Urco Miraño	0.00113512	0.00125032	0.00382713	0.000649129	0.00100922	0.00645951	0.00212693	0.000122365	0.000446919	0.00253906	0.00175217	0.00114326	46	0	3	7	1	36.2	0	4	0	0	NA	0
1820	Mazán	Urco Miraño	3.66e-05	7.14e-05	8.06e-05	1.95e-05	8.3e-05	0.00165598	0.000704313	3.23e-05	0.000124793	0.000816256	0.00124419	0.000100545	16	1	5	8	1	36.5	0	4	0	0	NA	0
1821	Mazán	Urco Miraño	2.07e-05	8.56e-05	1.95e-05	1.95e-05	5.84e-05	3.02e-05	0.000223056	6.42e-05	0.000148572	0.000460516	3.1e-05	8.09e-05	13	1	3	8	1	35.9	0	4	0	0	NA	0
1822	Mazán	Urco Miraño	0.000112784	6.18e-05	0.00164084	2.96e-05	0.000138905	0.00116001	0.000699095	9.44e-05	0.000101006	0.00129208	8.46e-05	8.52e-05	9	1	3	8	1	36.6	0	4	0	0	NA	0
1823	Mazán	Urco Miraño	5.67e-05	0.000544218	0.000846503	2.66e-05	0.00013516	3.41e-05	5.66e-05	3.79e-05	2.52e-05	0.00117142	5.15e-05	0.000108503	2	1	1	0	1	36.3	0	4	0	0	NA	0
1824	Mazán	Urco Miraño	0.00204953	0.000276372	0.000848876	0.00092208	0.000421246	0.00558608	0.000481594	0.000573481	7.58e-05	0.00580458	0.000108868	0.000358481	49	1	3	5	0	36.2	0	3	0	0	NA	0
1825	Mazán	Urco Miraño	0.00143071	0.0175902	0.000167075	0.0015657	0.000284926	0.00214093	0.00652664	4.81e-05	0.00160739	0.00455764	0.000474756	5.26e-05	87	0	1	0	0	35.6	0	3	0	0	NA	0
1826	Mazán	Urco Miraño	3.12e-05	0.000372803	0.000235424	1.95e-05	6.95e-05	5.86e-05	0.00155956	0.000283985	0.000110243	0.000520123	6.68e-05	0.000499707	14	0	5	8	0	35.6	0	4	0	0	NA	0
1827	Mazán	Urco Miraño	0.000237061	0.00035619	0.00236111	2.45e-05	0.000116552	0.00277047	0.00260196	0.00069558	0.000121573	0.0132524	4.82e-05	0.00139411	43	1	10	88	1	36	0	4	0	0	NA	0
1828	Mazán	Urco Miraño	5.76e-05	0.00038925	3.39e-05	1.95e-05	0.000114704	0.00134695	0.000130266	9.86e-05	4.26e-05	0.00194374	8.61e-05	0.000130526	10	1	3	8	0	35.9	0	4	0	0	NA	0
1829	Mazán	Urco Miraño	0.00256293	0.0044008	0.0039523	0.000775224	0.000207337	0.0075918	0.00162846	0.000827103	0.000132056	0.00554362	0.00477612	0.000715328	36	1	6	5	0	35.6	0	4	0	0	NA	0
1830	Mazán	Urco Miraño	0.000768703	0.000340994	0.00733987	0.000199766	0.000471271	0.00119152	0.00114142	0.00124698	0.000207912	0.000389722	0.00103086	7.84e-05	31	1	10	88	1	36	0	3	0	0	NA	0
1831	Mazán	Urco Miraño	9.15e-05	8.4e-05	5.13e-05	4.53e-05	0.000215035	3.97e-05	3.81e-05	4.6e-05	4.16e-05	0.000102025	8.49e-05	0.000284851	27	0	6	5	1	35.9	0	3	0	0	NA	0
1832	Mazán	Urco Miraño	0.00167523	0.000912323	0.00104806	0.00120733	6.6e-05	0.00470322	0.00495161	0.00157157	0.000239847	0.00266391	0.000457969	0.000371556	54	0	3	5	0	35.8	0	3	0	0	NA	0
1833	Mazán	Urco Miraño	0.000139218	5.63e-05	0.000395131	3.15e-05	8.73e-05	0.000308694	0.000489701	0.000600181	7.67e-05	0.000304701	0.00013077	0.000211169	31	0	6	7	1	36	0	3	0	0	NA	0
1834	Mazán	Urco Miraño	0.000150046	0.000331877	0.00148628	0.000107136	0.000180527	0.00528524	0.00235711	0.000211747	0.000153884	0.00559083	0.000465711	0.000516965	15	0	5	8	1	35.6	0	3	0	0	NA	0
1835	Mazán	Urco Miraño	3.28e-05	0.000448187	8.25e-05	1.95e-05	0.00013516	2.6e-05	0.00271725	0.000190419	7.27e-05	0.00170443	0.000151985	0.000732766	12	0	3	8	0	36.1	0	3	0	0	NA	0
1836	Mazán	Urco Miraño	0.000148076	6.62e-05	0.000242573	5.2e-05	6.07e-05	0.000112257	0.000397207	0.000205158	2.19e-05	0.00102282	3.5e-05	0.000247677	24	0	5	7	1	36	0	3	0	0	NA	0
1837	Mazán	Urco Miraño	6.13e-05	4.62e-05	5.38e-05	3.34e-05	0.00013516	5.32e-05	0.000157035	4.9e-05	2.48e-05	0.000504427	6.74e-05	0.000133281	5	0	2	8	0	36.2	0	3	0	0	NA	0
1838	Mazán	Urco Miraño	3.79e-05	0.00011953	3.78e-05	2.03e-05	8.01e-05	5.46e-05	0.000364063	3.82e-05	2.36e-05	0.000356677	3.77e-05	0.000244923	2	0	1	0	1	36.6	0	3	0	0	NA	0
1839	Mazán	Urco Miraño	7.43e-05	4e-05	0.000160472	3.49e-05	0.000180527	6.36e-05	0.00013623	7.41e-05	4.05e-05	0.00111601	9.8e-05	0.00019394	0	1	1	0	1	35.9	0	3	0	0	NA	0
1840	Mazán	Urco Miraño	0.00033859	0.000253489	0.00079443	0.000391901	7.3e-05	0.000532925	6.36e-05	8.72e-05	0.000304976	0.00196996	0.00030734	0.00164652	58	1	3	5	0	35.9	0	3	0	0	NA	0
1841	Mazán	Urco Miraño	3.97e-05	9.83e-05	5.71e-05	2e-05	0.000146418	0.000431436	0.000316718	5.77e-05	7.05e-05	0.000353529	8.52e-05	0.00010438	17	0	6	7	1	36.3	0	4	0	0	NA	0
1842	Mazán	Urco Miraño	4.14e-05	0.000105619	2.93e-05	2.45e-05	8.37e-05	9.98e-05	7.8e-05	9.33e-05	2.11e-05	0.000488727	0.000133449	8.25e-05	1	0	1	0	0	35.5	0	4	0	0	NA	0
1843	Mazán	Urco Miraño	0.0019066	0.000359054	0.000759535	0.00157767	0.00104439	0.00290417	0.000958382	0.000207214	0.000196107	0.00280709	0.00148468	0.000251809	42	0	3	5	1	35.8	0	4	0	0	NA	0
1844	Mazán	Urco Miraño	5.21e-05	0.000123646	4.41e-05	2.96e-05	0.000105498	3.84e-05	3.25e-05	0.000557849	3.43e-05	0.000236913	9.98e-05	0.000182222	14	0	5	8	1	37.5	1	4	0	0	NA	0
1845	Mazán	Urco Miraño	4.32e-05	8.22e-05	4.09e-05	2.45e-05	7.65e-05	0.00140984	0.000793335	6.32e-05	4.01e-05	0.0020488	5.66e-05	0.000103693	9	0	3	8	1	36	0	4	0	0	NA	0
1846	Mazán	Urco Miraño	5.76e-05	5.91e-05	6.32e-05	2.52e-05	0.00012397	3.46e-05	0.00350023	3.42e-05	5.26e-05	0.000293669	9.45e-05	0.000576419	5	1	2	8	1	36.1	0	4	0	0	NA	0
1847	Mazán	Urco Miraño	3.45e-05	2.38e-05	0.000255102	1.95e-05	8.01e-05	3.03e-05	4.44e-05	3.35e-05	1.95e-05	0.000859093	3.1e-05	0.000436964	3	1	1	0	1	35.5	0	4	0	0	NA	0
1848	Mazán	Urco Miraño	0.00860087	0.000281383	0.00163982	0.00556174	9.82e-05	0.00409939	0.000172563	0.00039281	0.000169651	0.0123451	0.000206189	0.000663119	51	1	3	5	1	36.7	0	3	0	0	NA	0
1849	Mazán	Urco Miraño	0.000431413	0.000183043	0.00447774	0.00171008	0.000182434	0.00215625	4.51e-05	0.00013588	0.000176878	0.000311004	0.000227014	0.000455569	68	0	1	5	1	36.1	0	3	0	0	NA	0
1850	Mazán	Urco Miraño	0.0018135	0.00124067	0.00133769	0.000448568	0.00204856	0.000663329	0.00110508	0.000541824	0.000504785	0.00446237	0.00126301	0.00158014	5	0	2	8	1	35.9	0	3	0	1	1	1
1851	Mazán	Urco Miraño	0.0037094	0.00119828	0.000743069	0.00212473	0.00166366	0.00796922	0.00197821	0.000393257	0.00339165	0.00675813	0.00911517	0.00141758	54	1	3	5	1	36.5	0	3	0	1	1	1
1852	Mazán	Urco Miraño	4.14e-05	5.43e-05	0.00126361	2.24e-05	0.000112857	5.29e-05	3.07e-05	4.17e-05	2.9e-05	0.000148779	3.02e-05	0.000189805	23	1	5	5	1	36.2	0	4	0	0	NA	0
1853	Mazán	Urco Miraño	0.00145011	0.000133293	0.000599212	0.00200579	0.00164981	0.0123877	0.00120316	0.00206493	0.000241527	0.00148053	0.00317771	0.000291734	38	0	5	5	0	36.7	0	4	0	0	NA	1
1854	Mazán	Urco Miraño	4.32e-05	0.000167691	8.63e-05	2.03e-05	0.00012397	6.91e-05	0.000984635	5.82e-05	0.000166163	0.000488727	6.51e-05	7.63e-05	13	0	5	8	0	36.6	0	4	0	0	NA	0
1855	Mazán	Urco Miraño	0.000161883	0.000101552	0.000114639	5.2e-05	6.95e-05	0.00142221	0.000167914	2.69e-05	1.95e-05	0.00127141	0.000275525	8.93e-05	6	1	3	8	0	36.5	0	4	0	0	NA	0
1856	Mazán	Urco Miraño	0.000633746	0.00453339	0.000674643	0.00144079	0.000525649	0.000884263	0.00025901	0.000637249	7.32e-05	0.00759402	0.00466415	0.000357793	32	1	6	5	0	36	0	4	0	0	NA	0
1857	Mazán	Urco Miraño	0.0192696	0.000283057	0.000264514	0.0034035	0.0011351	0.00834159	0.00109957	0.000308036	7.49e-05	0.00448848	0.0031682	0.000136726	61	1	3	5	0	36.4	0	3	0	0	NA	0
1858	Mazán	Urco Miraño	0.00153781	0.00016134	0.00121498	0.00452887	0.000230475	0.00178726	0.000770417	0.000413884	9.63e-05	0.00402191	0.000476696	0.00281334	46	1	1	5	0	36.5	0	3	0	0	NA	0
1859	Mazán	Urco Miraño	0.000116683	0.000140499	0.00198948	4.45e-05	0.000112857	0.00271248	0.000402033	0.0189409	5.91e-05	0.00985984	0.000360854	0.000867321	33	0	1	5	0	36.4	0	3	0	0	NA	0
1860	Mazán	Urco Miraño	7.81e-05	0.000123096	3.01e-05	3.81e-05	0.000150184	0.000224409	7.2e-05	0.000184313	0.000233857	0.000148779	4.1e-05	0.000163609	3	0	1	0	9999	36.4	0	3	0	0	NA	0
1861	Mazán	Urco Miraño	0.000229147	0.000303585	0.00599365	9.57e-05	8.73e-05	0.00152903	0.000209051	0.000579898	0.000145815	0.000901545	9.74e-05	0.000494186	10	0	2	8	0	36.8	0	3	0	0	NA	0
1862	Mazán	Urco Miraño	9.73e-05	0.000161199	0.00769748	0.000150563	0.000249853	0.00156393	0.000687174	6.45e-05	8.82e-05	0.000142512	5.49e-05	0.000129148	8	0	3	8	0	36.5	0	3	0	0	NA	0
1863	Mazán	Urco Miraño	7.25e-05	5.47e-05	0.000115505	0.00035786	0.000101834	0.00102196	7.7e-05	7.11e-05	3.71e-05	0.000586023	0.000109752	0.000209102	15	1	3	8	0	36.8	0	3	0	0	NA	0
1864	Mazán	Urco Miraño	5.94e-05	6.16e-05	0.000309941	2.17e-05	0.000101834	0.000835147	7.53e-05	0.000108782	5.52e-05	0.000786838	0.000274903	0.000279345	13	1	3	8	0	36.4	0	3	0	0	NA	0
1865	Mazán	Urco Miraño	0.000483801	0.000169955	0.000292819	1.95e-05	6.25e-05	0.00068569	0.00020126	0.000237076	7.07e-05	0.000535817	0.000424547	0.000596501	20	1	5	8	0	36.5	0	3	0	0	NA	0
1866	Mazán	Urco Miraño	0.00726294	0.000222991	9.14e-05	0.000995396	0.000282972	0.00201875	0.000720165	0.0023118	0.000836656	0.00322919	0.000231008	0.00419275	55	0	1	5	0	36.4	0	3	0	0	NA	0
1867	Mazán	Urco Miraño	0.00082348	0.000105891	0.000397862	0.000513287	9.82e-05	0.00641395	0.000296292	4.15e-05	7.76e-05	0.000617395	0.000405997	0.00209899	16	1	5	8	1	36.9	0	4	1	0	NA	0
1868	Mazán	Urco Miraño	0.000282502	0.000433524	0.00012461	0.000123046	0.000153957	0.000815566	0.000167308	0.000406691	0.000290251	0.0106945	0.000176698	0.000915264	30	0	3	0	0	35.5	0	3	1	0	NA	0
1869	Mazán	Urco Miraño	0.000541706	0.000200573	0.000201136	0.000796307	0.000240154	0.0011574	0.000103448	9e-05	8e-05	0.00227721	5.35e-05	0.00141318	73	1	9999	0	0	35.6	0	3	1	0	NA	0
1870	Mazán	Urco Miraño	0.000167808	0.00034478	0.0013372	0.000850859	0.00012397	0.0010933	7.4e-05	0.000116715	2.32e-05	0.00308629	4.02e-05	0.0024891	70	0	9999	0	0	35.5	0	3	1	0	NA	0
1871	Mazán	Urco Miraño	4.67e-05	6.06e-05	5.05e-05	2.13e-05	7.3e-05	0.00113814	0.000575988	6.02e-05	3.94e-05	0.00209493	4.54e-05	0.000448677	13	0	9999	8	0	36.8	0	3	1	0	NA	0
1872	Mazán	Urco Miraño	0.00779386	0.00107311	0.00174397	0.00216498	0.000261518	0.00433771	0.00121898	0.000530092	0.000686696	0.02	0.00147135	0.00179171	56	1	3	5	0	36	0	3	0	0	NA	0
1873	Mazán	Urco Miraño	3.62e-05	3.34e-05	0.000469137	1.95e-05	6.6e-05	3.61e-05	0.00317852	2.92e-05	2.48e-05	0.000719354	2.2e-05	0.000204968	6	0	3	8	0	35.9	0	3	0	0	NA	0
1874	Mazán	Urco Miraño	3.62e-05	0.000299429	0.000413354	2.1e-05	9.09e-05	0.000484289	0.000186564	4.4e-05	1.95e-05	0.00232555	0.000474109	0.000169124	5	1	2	0	0	35.9	0	3	0	0	NA	2
1875	Mazán	Urco Miraño	0.00196929	0.000915833	0.00030949	0.000272329	0.000105498	0.000893333	0.00174891	0.000220429	0.000122482	0.00385497	0.000997937	0.00044661	56	0	3	5	0	35.6	0	1	0	0	NA	0
1876	Mazán	Urco Miraño	0.00571704	0.000120352	0.000162671	5.46e-05	0.000105498	0.00825629	0.000178438	0.000587281	4.26e-05	0.0032152	0.000197954	0.000422499	19	1	5	8	0	35.9	0	1	0	0	NA	0
1877	Mazán	Urco Miraño	8.96e-05	0.000266547	5.95e-05	0.000110488	6.95e-05	0.000907235	9.64e-05	3.46e-05	3.24e-05	0.000896826	5.46e-05	0.000254563	16	0	5	8	0	35.9	0	1	0	0	NA	0
1878	Mazán	Urco Miraño	0.00391972	8.3e-05	0.000852673	0.00201243	8.37e-05	0.00448563	0.000358212	0.000323195	0.000108437	0.00715006	0.000279878	0.000200833	18	0	6	0	0	35.9	0	4	0	0	NA	2
1879	Mazán	Urco Miraño	0.000579184	0.000217721	0.000182083	8.13e-05	0.000359666	0.000328607	0.00800857	0.000160911	0.000132056	0.0064958	0.00111909	0.000739048	19	1	5	8	0	35.9	0	4	0	0	NA	0
1880	Mazán	Urco Miraño	0.000549404	0.000493556	0.000435266	0.00325537	0.000203494	0.00611301	0.000637976	0.00051514	0.000247054	0.00622235	0.00048511	0.00116039	35	1	3	5	0	36	0	3	1	0	NA	0
1881	Mazán	Urco Miraño	0.00438113	0.00201364	0.00268561	0.00581751	0.000316288	0.0160041	0.00430423	0.0138463	0.00105052	0.0165367	0.0024467	0.00268429	32	0	3	5	0	35.9	0	3	1	0	NA	0
1882	Mazán	Urco Miraño	0.000242995	0.000850755	0.000275285	3.81e-05	0.000176715	0.000808145	0.000811221	8.01e-05	0.000290006	0.00682264	0.0010611	0.00150007	49	1	3	5	0	36.2	0	3	1	0	NA	0
1883	Mazán	Urco Miraño	8.57e-05	0.000187335	0.0013968	2.96e-05	0.000116552	0.00182192	0.000236506	0.000161312	4.95e-05	0.00568952	0.00093668	0.000136037	15	1	9999	8	0	36	0	3	1	0	NA	0
1884	Mazán	Urco Miraño	0.00047315	0.000181187	0.000361506	0.000265137	0.0011612	0.000182115	0.000571138	4.9e-05	9.45e-05	0.000477735	0.000135535	0.00217838	8	0	9999	8	0	35.5	0	3	1	0	NA	0
1885	Mazán	Urco Miraño	0.00114534	0.000370237	0.000189164	0.00150621	0.00013516	0.00411573	0.000532351	0.000643547	0.000193753	0.0122935	0.00166346	0.000750222	51	1	3	5	0	36	0	2	1	0	NA	0
1886	Mazán	Urco Miraño	0.00308354	0.00016289	0.00469171	0.00262055	0.00173557	0.0125072	0.00412741	0.00053056	0.000123164	0.00170767	0.00133045	0.000363298	71	0	9999	5	0	35.9	0	2	1	0	NA	0
1887	Mazán	Urco Miraño	0.005531	0.000232403	0.000185622	0.00132296	8.91e-05	0.00665794	0.000261941	0.000137851	8.22e-05	0.00297896	0.00100248	7.29e-05	14	0	9999	8	0	35.7	0	2	1	1	2	2
1888	Mazán	Urco Miraño	2.63e-05	4.28e-05	4.45e-05	1.95e-05	6.6e-05	0.000155902	4.33e-05	1.95e-05	1.95e-05	0.000214843	1.95e-05	0.00016223	11	0	9999	8	0	35.6	0	2	1	0	NA	0
1889	Mazán	Urco Miraño	2.95e-05	0.000114606	5.3e-05	1.95e-05	6.95e-05	0.000141203	0.000653518	0.000153717	2.48e-05	0.000789978	2.83e-05	0.000650611	12	0	9999	8	0	36	0	3	1	0	NA	0
1890	Mazán	Urco Miraño	0.00097655	0.000382136	0.000377849	0.000299598	0.0010961	0.00256281	0.00034676	0.000372789	0.000109791	0.0022639	0.000121863	0.000432142	3	1	9999	8	0	36.5	0	3	1	0	NA	0
1891	Mazán	Urco Miraño	0.0032245	0.000936163	0.000612212	0.00282387	0.000112857	0.00140928	0.000464543	0.0001292	0.000227165	0.0149427	0.00245688	0.00427457	44	1	4	5	0	36	0	4	0	0	NA	0
1892	Mazán	Urco Miraño	0.00739346	0.000381169	0.00157999	0.00517853	0.00364159	0.0119924	0.00896895	0.02	0.000168488	0.00720509	0.00664886	0.000927982	48	0	4	5	0	36	0	4	0	0	NA	0
1893	Mazán	Urco Miraño	0.000629925	8.38e-05	0.000331616	0.00101218	0.000228542	0.00277944	0.000729057	0.000233527	3.58e-05	0.00126982	0.00049808	0.000138793	24	0	6	5	0	35.9	0	4	0	0	NA	0
1894	Mazán	Urco Miraño	4.14e-05	0.000269715	2.12e-05	1.95e-05	0.000116552	8.47e-05	0.0035311	7e-05	3.71e-05	0.00844072	1.95e-05	4.86e-05	14	0	5	8	0	36.3	0	4	0	0	NA	0
1895	Mazán	Urco Miraño	0.000344478	0.000155015	6.95e-05	0.000137225	0.000120257	0.00345168	0.000725931	6.33e-05	4.33e-05	0.00142289	0.000207106	0.000222193	8	1	3	0	0	35.6	0	4	0	0	NA	0
1896	Mazán	Urco Miraño	0.000565744	0.00271759	0.00177272	0.000145115	0.000709508	0.00104556	0.00226823	0.00029555	0.00087587	0.0143195	0.000141205	0.000842002	7	1	3	8	0	36	0	4	0	1	1	1
1897	Mazán	Urco Miraño	2.79e-05	0.000304202	2.74e-05	1.95e-05	6.95e-05	0.000561028	0.00132403	0.000162314	4.82e-05	0.000243219	4.65e-05	0.000145685	6	0	2	0	0	36	0	4	0	0	NA	0
1898	Mazán	Urco Miraño	0.000881844	0.000131358	0.000971996	0.000767183	8.91e-05	0.00440334	0.000249819	8.55e-05	0.000269775	0.00327121	0.000329303	0.000114004	43	1	3	5	0	36	0	3	1	0	NA	0
1899	Mazán	Urco Miraño	2.95e-05	0.000306054	0.000280676	1.95e-05	6.6e-05	0.000893333	0.000266763	0.000135486	4.22e-05	0.00118092	0.000824534	0.000108503	14	1	5	8	0	36	0	3	1	0	NA	0
1900	Mazán	Urco Miraño	0.00501222	0.00117571	0.000374215	0.000506108	0.000216961	0.00681194	0.00146214	0.00100799	0.000181084	0.00254371	0.004679	4.07e-05	54	1	4	5	0	35.9	0	4	1	0	NA	0
1901	Mazán	Urco Miraño	0.000464429	8.34e-05	0.000161351	2.31e-05	9.27e-05	0.00144538	0.000512548	0.000399966	5.65e-05	0.00919782	0.000232546	0.00028141	41	1	6	5	1	36.2	0	3	0	0	NA	0
1902	Mazán	Urco Miraño	0.00167155	5.19e-05	0.000214916	0.00181488	0.000112857	0.00151631	3.77e-05	4.94e-05	2.4e-05	0.000337783	5.35e-05	4.27e-05	39	0	1	5	0	35.9	0	3	0	0	NA	0
1903	Mazán	Urco Miraño	2.47e-05	4.96e-05	0.000261375	1.95e-05	5.9e-05	3.92e-05	0.000565835	2.96e-05	2.44e-05	0.000221147	2.8e-05	9.41e-05	11	0	3	8	0	35.5	0	3	0	0	NA	0
1904	Mazán	Urco Miraño	0.0174578	0.00219071	0.00151109	0.00761284	0.000186921	0.00556264	0.00227319	0.0014633	0.00204021	0.0111448	0.00765555	0.000396067	68	1	3	5	0	36	0	4	0	0	NA	0
cn006	Lima	Lima	2.76e-05	3.1e-05	1.97e-05	1.95e-05	6.23e-05	4.02e-05	0.00879486	2.88e-05	2.78e-05	0.00115843	1.95e-05	5.34e-05
cn022	Lima	Lima	5.05e-05	1.95e-05	1.95e-05	1.95e-05	6.91e-05	1.95e-05	1.95e-05	1.95e-05	3.55e-05	9.24e-05	1.95e-05	0.000131714
cn036	Lima	Lima	3.03e-05	0.000129115	1.95e-05	1.95e-05	4.85e-05	5.19e-05	0.00309451	4.71e-05	3.68e-05	9.1e-05	4.09e-05	0.000334735
cn048	Lima	Lima	3.17e-05	6.31e-05	1.95e-05	2.16e-05	7.6e-05	1.95e-05	0.000632905	0.00018062	2.68e-05	0.00020412	1.95e-05	4.75e-05
cn060	Lima	Lima	2.76e-05	1.95e-05	4.51e-05	1.95e-05	5.54e-05	2.45e-05	0.00390262	1.95e-05	1.95e-05	0.000134335	2.1e-05	0.000445054
cn073	Lima	Lima	3.74e-05	9.26e-05	0.00150933	1.95e-05	7.94e-05	2.85e-05	2.19e-05	2.77e-05	1.95e-05	0.000157577	1.95e-05	5.7e-05
cn093	Lima	Lima	2.09e-05	3.74e-05	1.95e-05	1.95e-05	2.78e-05	1.95e-05	8.28e-05	2.55e-05	3.34e-05	0.00205124	1.95e-05	4.17e-05
cn007	Lima	Lima	8.93e-05	1.95e-05	2.34e-05	3.74e-05	0.000164835	2.76e-05	0.00325112	1.95e-05	1.95e-05	0.000129983	2.46e-05	7.86e-05
cn023	Lima	Lima	2.49e-05	9.59e-05	1.95e-05	1.95e-05	2.26e-05	2.85e-05	0.00013837	0.000184123	5.34e-05	0.000491662	2.87e-05	0.000143417
cn037	Lima	Lima	6.27e-05	1.95e-05	2.34e-05	2.75e-05	9.31e-05	3.83e-05	0.00254299	7.7e-05	3.64e-05	0.000186665	2.06e-05	2.81e-05
cn049	Lima	Lima	3.03e-05	0.000201276	1.95e-05	1.95e-05	5.2e-05	1.95e-05	9.2e-05	0.000155416	1.95e-05	7.39e-05	1.95e-05	3.14e-05
cn061	Lima	Lima	4.76e-05	6e-05	0.000184785	1.95e-05	7.77e-05	2.54e-05	8.11e-05	4.07e-05	2.15e-05	0.000102506	0.000145222	5.34e-05
cn074	Lima	Lima	3.74e-05	4.57e-05	6.35e-05	1.95e-05	5.88e-05	2.06e-05	0.0012169	0.000105603	1.95e-05	0.000817131	1.95e-05	6.05e-05
cn094	Lima	Lima	3.45e-05	1.95e-05	1.95e-05	2.01e-05	5.88e-05	2.63e-05	0.00406861	1.95e-05	1.95e-05	8.81e-05	1.95e-05	2.7e-05
cn009	Lima	Lima	3.31e-05	0.000210763	2.99e-05	1.95e-05	4.85e-05	5.65e-05	0.000405414	5.27e-05	4.11e-05	0.000320184	0.000411576	0.000115126
cn024	Lima	Lima	2.89e-05	0.000189164	1.95e-05	1.95e-05	4.51e-05	2.74e-05	0.000374551	0.000457515	1.95e-05	8.38e-05	2.82e-05	0.000528337
cn038	Lima	Lima	2.36e-05	1.95e-05	2.09e-05	1.95e-05	0.000140997	2.37e-05	5.57e-05	2.02e-05	2.03e-05	4.86e-05	1.95e-05	2.26e-05
cn004	Lima	Lima	2.22e-05	1.95e-05	2.77e-05	1.95e-05	3.47e-05	1.95e-05	1.95e-05	1.95e-05	9.25e-05	0.000143045	1.95e-05	3.94e-05
cn050	Lima	Lima	2.76e-05	1.95e-05	3.28e-05	1.95e-05	3.47e-05	1.95e-05	1.95e-05	2.27e-05	3.22e-05	3.51e-05	1.95e-05	1.95e-05
cn062	Lima	Lima	5.96e-05	0.000137312	1.97e-05	2.75e-05	0.000110263	4.33e-05	7.53e-05	0.000113821	2.97e-05	0.000209937	4.12e-05	0.000372884
cn076	Lima	Lima	1.97e-05	3.61e-05	0.000197733	1.95e-05	3.82e-05	1.95e-05	0.000630643	7.39e-05	1.95e-05	0.000744011	0.000223642	3.82e-05
cn095	Lima	Lima	3.59e-05	0.000269802	0.000383141	2.31e-05	7.94e-05	9.92e-05	0.00100707	0.000423983	0.000260972	0.00215297	8.09e-05	0.00044128
cn011	Lima	Lima	1.95e-05	0.00027141	2.87e-05	1.95e-05	3.13e-05	1.95e-05	0.000107777	2.14e-05	1.95e-05	0.000273837	1.95e-05	5.58e-05
cn025	Lima	Lima	2.76e-05	5.1e-05	7.73e-05	1.95e-05	6.23e-05	2.99e-05	0.000306794	7.68e-05	1.95e-05	0.00131381	1.95e-05	7.37e-05
cn039	Lima	Lima	2.49e-05	0.000238484	0.000280063	1.95e-05	2.78e-05	5.34e-05	0.000515436	8.92e-05	1.95e-05	0.000744011	2.27e-05	7.61e-05
cn051	Lima	Lima	2.36e-05	0.000487647	7.8e-05	1.95e-05	4.51e-05	2.48e-05	0.000223167	1.95e-05	1.95e-05	0.000354872	3.36e-05	9.19e-05
cn063	Lima	Lima	1.97e-05	3.77e-05	2.77e-05	1.95e-05	3.13e-05	1.95e-05	3.06e-05	5.55e-05	2.44e-05	0.00314728	6.12e-05	6.17e-05
cn021	Lima	Lima	3.03e-05	0.000146642	2.4e-05	1.98e-05	5.37e-05	2.24e-05	0.000368872	3.09e-05	1.95e-05	0.000157577	2.72e-05	0.000246868
cn077	Lima	Lima	1.95e-05	1.95e-05	1.95e-05	1.95e-05	1.95e-05	1.95e-05	0.000197933	1.95e-05	1.95e-05	0.00924405	1.95e-05	3.37e-05
cn096	Lima	Lima	4.02e-05	8.8e-05	4.48e-05	1.95e-05	7.94e-05	2.59e-05	0.00106698	4.07e-05	2.68e-05	0.000140141	4.99e-05	0.00106459
cn013	Lima	Lima	1.95e-05	9.34e-05	1.95e-05	1.95e-05	2.44e-05	2.04e-05	0.000146621	2.08e-05	1.95e-05	0.000227381	3.34e-05	1.99e-05
cn026	Lima	Lima	9.27e-05	1.95e-05	4.31e-05	0.000250427	0.000412233	6.62e-05	0.00284005	0.000113	4.44e-05	0.00100717	6.04e-05	0.000425324
cn040	Lima	Lima	2.76e-05	2.76e-05	1.95e-05	1.95e-05	4.85e-05	2.06e-05	9.84e-05	4.17e-05	2.21e-05	0.000253525	1.95e-05	6.29e-05
cn052	Lima	Lima	4.02e-05	1.95e-05	2.34e-05	1.95e-05	5.2e-05	1.95e-05	1.95e-05	2.11e-05	2.83e-05	7.1e-05	1.95e-05	2.05e-05
cn064	Lima	Lima	3.1e-05	3.14e-05	2.52e-05	1.95e-05	5.54e-05	3.15e-05	0.000149034	7.46e-05	2.36e-05	0.000779847	4.37e-05	9.8e-05
cn078	Lima	Lima	2.76e-05	1.95e-05	1.95e-05	1.95e-05	4.85e-05	2.52e-05	0.000682019	2.97e-05	1.95e-05	0.000157577	1.95e-05	4.4e-05
cn035	Lima	Lima	2.22e-05	4.51e-05	1.95e-05	1.95e-05	3.13e-05	1.95e-05	0.000341211	0.000296453	1.95e-05	9.67e-05	1.95e-05	5.11e-05
cn097	Lima	Lima	2.22e-05	8.16e-05	3.22e-05	1.95e-05	4.34e-05	2.11e-05	0.00243396	0.00013261	1.95e-05	0.000877404	2.01e-05	0.000128023
cn015	Lima	Lima	1.97e-05	0.000163212	0.000499498	1.95e-05	3.13e-05	1.95e-05	4.41e-05	1.95e-05	1.95e-05	0.000137237	1.95e-05	3.03e-05
cn027	Lima	Lima	2.36e-05	3.83e-05	3.06e-05	1.95e-05	3.82e-05	2.76e-05	6.96e-05	7.62e-05	1.95e-05	0.000666629	0.000562979	0.00101358
cn041	Lima	Lima	4.31e-05	3.01e-05	1.95e-05	2.07e-05	6.57e-05	2.9e-05	0.000123002	4.6e-05	3.05e-05	0.000192484	1.95e-05	7.13e-05
cn053	Lima	Lima	2.76e-05	3.01e-05	0.000339626	1.95e-05	5.37e-05	2.02e-05	4.6e-05	0.000323547	1.95e-05	0.000447102	4.22e-05	5.34e-05
cn065	Lima	Lima	2.09e-05	1.95e-05	1.95e-05	1.95e-05	3.65e-05	1.95e-05	0.000105086	0.00128698	1.95e-05	7.96e-05	3.06e-05	5.28e-05
cn079	Lima	Lima	2.62e-05	0.000157397	1.95e-05	1.95e-05	3.82e-05	6.65e-05	0.00255024	7.26e-05	1.95e-05	0.000127083	2.89e-05	4.99e-05
cn098	Lima	Lima	2.03e-05	4.47e-05	1.95e-05	1.95e-05	2.78e-05	1.95e-05	0.00343921	1.95e-05	1.95e-05	7.67e-05	1.95e-05	0.000246247
cn016	Lima	Lima	3.74e-05	0.000685775	1.95e-05	1.95e-05	6.57e-05	1.95e-05	0.00332743	2.52e-05	1.95e-05	8.53e-05	1.95e-05	6.17e-05
cn047	Lima	Lima	2.76e-05	5.32e-05	5.3e-05	1.95e-05	4.51e-05	2.19e-05	0.00160329	1.95e-05	1.95e-05	0.00304738	2.06e-05	3.26e-05
cn028	Lima	Lima	1.97e-05	6.12e-05	1.95e-05	1.95e-05	2.78e-05	4.49e-05	0.00229118	3.76e-05	1.95e-05	0.000484479	1.95e-05	4.64e-05
cn042	Lima	Lima	2.09e-05	1.95e-05	0.000405973	1.95e-05	3.65e-05	4.14e-05	1.95e-05	0.000115505	3.05e-05	7.67e-05	1.95e-05	9.92e-05
cn054	Lima	Lima	2.22e-05	0.00194188	0.000219147	1.95e-05	3.47e-05	1.95e-05	5.14e-05	1.95e-05	1.95e-05	6.26e-05	1.95e-05	7.07e-05
cn066	Lima	Lima	5.96e-05	5.61e-05	0.000194683	1.95e-05	3.82e-05	8.84e-05	0.000139742	0.00062546	1.95e-05	0.000148856	1.95e-05	4.06e-05
cn080	Lima	Lima	2.36e-05	0.000433202	1.95e-05	1.95e-05	5.54e-05	1.95e-05	0.000474398	6.34e-05	1.95e-05	9.67e-05	1.95e-05	2.81e-05
cn099	Lima	Lima	5.28e-05	1.95e-05	1.95e-05	2.5e-05	8.97e-05	4.49e-05	1.98e-05	3.9e-05	2.24e-05	7.39e-05	3.02e-05	0.000178011
cn017	Lima	Lima	3.95e-05	0.000277414	1.95e-05	2.07e-05	6.23e-05	0.000566708	0.00323681	0.000138582	1.95e-05	0.00153638	0.000186384	2.7e-05
cn029	Lima	Lima	1.95e-05	2.09e-05	0.000246823	1.95e-05	3.13e-05	1.95e-05	3.86e-05	4.31e-05	1.95e-05	0.000451417	1.95e-05	0.000649164
cn043	Lima	Lima	2.49e-05	9.05e-05	1.95e-05	1.95e-05	2.61e-05	5.48e-05	0.000516628	4.57e-05	4.39e-05	0.000198302	1.95e-05	8.1e-05
cn059	Lima	Lima	2.62e-05	0.000138818	2.77e-05	1.95e-05	3.47e-05	3.95e-05	0.000171941	2.91e-05	1.95e-05	0.00819317	5.62e-05	0.000108998
cn055	Lima	Lima	2.22e-05	1.95e-05	3.58e-05	1.98e-05	4.16e-05	1.95e-05	0.00110584	9.43e-05	1.95e-05	4.86e-05	1.95e-05	8.34e-05
cn067	Lima	Lima	1.97e-05	3.7e-05	1.95e-05	1.95e-05	3.13e-05	7.48e-05	0.000316423	3.58e-05	1.95e-05	3.78e-05	3.06e-05	2.7e-05
cn081	Lima	Lima	2.49e-05	1.95e-05	1.95e-05	1.95e-05	4.16e-05	4.38e-05	0.00145387	2e-05	2.8e-05	0.000175028	4.71e-05	0.000267395
cn100	Lima	Lima	4.02e-05	1.95e-05	0.000975303	2.62e-05	7.09e-05	2.76e-05	1.95e-05	2.94e-05	2.62e-05	0.00104285	1.95e-05	9.43e-05
cn018	Lima	Lima	3.45e-05	1.95e-05	1.95e-05	1.95e-05	5.88e-05	1.95e-05	1.95e-05	1.95e-05	1.95e-05	0.000273837	1.95e-05	4.52e-05
cn030	Lima	Lima	3.74e-05	3.03e-05	1.95e-05	1.95e-05	7.94e-05	2.32e-05	0.000141459	2.33e-05	2.05e-05	0.000609305	2.8e-05	5.52e-05
cn044	Lima	Lima	2.22e-05	5.99e-05	1.95e-05	1.95e-05	4.16e-05	2.28e-05	0.00207224	2.82e-05	1.95e-05	8.53e-05	1.95e-05	3.26e-05
cn056	Lima	Lima	1.95e-05	5.48e-05	1.95e-05	1.95e-05	2.09e-05	1.95e-05	1.95e-05	4.14e-05	1.95e-05	0.000317291	1.95e-05	6.89e-05
cn068	Lima	Lima	2.49e-05	0.00025742	5.44e-05	1.95e-05	4.85e-05	2.63e-05	0.000116894	0.000234533	6.96e-05	0.00102411	4.53e-05	0.000142184
cn071	Lima	Lima	2.62e-05	6.93e-05	1.95e-05	1.95e-05	5.37e-05	4.9e-05	0.000164623	8.67e-05	1.95e-05	0.000648001	1.95e-05	0.0001139
cn082	Lima	Lima	3.17e-05	4.56e-05	2.25e-05	1.95e-05	4.51e-05	1.95e-05	2.04e-05	2.49e-05	1.95e-05	0.000151762	0.000125071	3.82e-05
cn101	Lima	Lima	4.31e-05	1.95e-05	1.95e-05	2.01e-05	8.29e-05	5.73e-05	1.95e-05	6.66e-05	1.95e-05	0.000114054	4.63e-05	6.17e-05
cn019	Lima	Lima	1.95e-05	4.31e-05	2.06e-05	1.95e-05	3.13e-05	1.95e-05	0.000103743	4.07e-05	1.95e-05	0.00151578	1.95e-05	0.000316004
cn032	Lima	Lima	1.95e-05	1.95e-05	4.92e-05	1.95e-05	3.47e-05	2.81e-05	0.00281843	1.96e-05	1.95e-05	0.00047442	0.00037199	9.62e-05
cn045	Lima	Lima	3.88e-05	0.000110659	4.01e-05	1.95e-05	7.26e-05	1.95e-05	0.000409248	0.000145605	2.3e-05	0.000848695	2.7e-05	4.64e-05
cn057	Lima	Lima	1.95e-05	0.0002596	2.21e-05	1.95e-05	2.26e-05	2.15e-05	5.62e-05	1.95e-05	1.95e-05	0.000244814	1.95e-05	0.000217675
cn069	Lima	Lima	1.95e-05	7.86e-05	1.95e-05	1.95e-05	2.09e-05	4.61e-05	0.00247897	0.000122087	1.95e-05	0.00100106	7.85e-05	0.000107774
cn083	Lima	Lima	3.17e-05	1.95e-05	1.95e-05	1.95e-05	4.51e-05	2.74e-05	0.00011216	1.95e-05	1.95e-05	4.05e-05	1.95e-05	2.92e-05
cn001	Lima	Lima	2.62e-05	1.95e-05	1.95e-05	1.95e-05	4.16e-05	2.02e-05	0.000134258	1.95e-05	1.95e-05	9.1e-05	4.27e-05	4.64e-05
cn020	Lima	Lima	1.95e-05	2.34e-05	1.95e-05	1.95e-05	1.95e-05	3.05e-05	0.0015971	0.000119045	1.95e-05	0.000375079	1.95e-05	3.03e-05
cn033	Lima	Lima	1.95e-05	2.46e-05	1.95e-05	1.95e-05	2.78e-05	1.95e-05	0.000647546	1.95e-05	1.95e-05	3.24e-05	2.77e-05	2.59e-05
cn046	Lima	Lima	3.88e-05	2.13e-05	0.000237197	1.95e-05	1.95e-05	4.71e-05	0.0165744	3.3e-05	3.6e-05	0.000134335	1.95e-05	5.82e-05
cn058	Lima	Lima	3.17e-05	8.25e-05	1.97e-05	1.95e-05	6.57e-05	5e-05	0.00132171	8.63e-05	3.77e-05	0.00113962	2.48e-05	8.22e-05
cn070	Lima	Lima	1.95e-05	3.52e-05	1.97e-05	1.95e-05	1.95e-05	1.95e-05	1.95e-05	1.95e-05	1.95e-05	6.4e-05	1.95e-05	4.52e-05
cn084	Lima	Lima	1.95e-05	1.95e-05	1.95e-05	1.95e-05	4.34e-05	2.41e-05	0.00218516	2.39e-05	1.95e-05	0.00014595	1.95e-05	2.26e-05
cn085	Lima	Lima	1.95e-05	1.95e-05	2.42e-05	1.95e-05	2.61e-05	2.4e-05	1.95e-05	0.00120695	2.53e-05	1.95e-05	1.95e-05	5.13e-05
cn086	Lima	Lima	1.95e-05	3.41e-05	0.00115131	1.95e-05	3.83e-05	7.5e-05	0.00744197	5.57e-05	1.95e-05	0.000428965	1.95e-05	3.74e-05
cn087	Lima	Lima	1.95e-05	3.6e-05	1.95e-05	1.95e-05	3.53e-05	1.95e-05	1.95e-05	1.95e-05	1.95e-05	0.000115361	1.95e-05	4.78e-05
cn088	Lima	Lima	1.95e-05	0.000772913	0.000228626	1.95e-05	3.22e-05	1.95e-05	0.00272965	2.12e-05	1.95e-05	0.000187883	1.95e-05	0.000119941
cn089	Lima	Lima	3.54e-05	2.17e-05	2.19e-05	1.95e-05	6.87e-05	1.95e-05	0.000126929	2.68e-05	1.95e-05	0.000202233	2e-05	0.000681779
cn090	Lima	Lima	1.95e-05	1.95e-05	1.95e-05	1.95e-05	2.61e-05	2.92e-05	0.000100121	1.95e-05	1.95e-05	7.06e-05	5.3e-05	6.34e-05
cn091	Lima	Lima	2.95e-05	4.4e-05	8.28e-05	1.95e-05	6.27e-05	0.000396086	0.00212592	0.00014418	1.95e-05	0.00268744	1.95e-05	5.48e-05
cn092	Lima	Lima	1.95e-05	0.000154157	5.89e-05	1.95e-05	3.22e-05	1.96e-05	6.97e-05	2.4e-05	7.63e-05	0.000173493	2.85e-05	5.13e-05

## Sheet: Info
Variables	Description
sample_id	Sample ID number
area	Iquitos, Mazán, Lima
cd_commu	Quistococha, Santo Tomás, Rumococha, Gamitanacocha, Libertad, Primero de Enero, Salvador, Lago Yuracyacu, Puerto Alegre, Urco Miraño, Lima
PvCyRPA	Relative antibody units to PVX_090240 (cysteine-rich protective antigen, putative)
PvRAMA	Relative antibody units to PVX_087885 (rhoptry-associated membrane antigen, putative)
PvTRAg_2	Relative antibody units to PVX_096995 (tryptophan-rich antigen, Pv-fam-a)
PvEBPII	Relative antibody units to KMZ83376.1d (erythrocyte-binding protein II)
PvDBPSal1	Relative antibody units to PVX_110810 (Duffy binding protein, region 2, Sal1 strain)
PvRBP2b	Relative antibody units to PVX_094255 (reticulocyte binding protein 2b)
PvMSP1-19	Relative antibody units to PVX_099980 (19 kDa C-terminal region of merozoite surface protein 1)
Pvs16	Relative antibody units to PVX_000930 (sexual stage antigen s16, putative)
PvMSP8	Relative antibody units to PVX_097625 (merozoite surface protein 8, putative)
PvTRAg_28	Relative antibody units to PVX_112670
PvMSP3.10	Relative antibody units to PVX_097720 (merozoite surface protein 3)
PvMSP7	Relative antibody units to PVX_082700 (merozoite surface protein 7 (MSP7), putative)
age	Age in years
sex	Sex 0. Woman 1. Man
education_level	1. Illiterate 2. Initial education 3. Incomplete primary education 4. Complete primary education 5. Incomplete secondary education 6. Complete secondary education 7. Incomplete non-university higher education 8. Complete non-university higher education 9. Incomplete university higher education 10. Complete university higher education 11. Postgraduate 9999. NA
main_economic_act	Main economical activity 0. NA 1. Laborer 2. Wood puller 3. Fisherman 4. Rancher 5. Farmer 6. Trader 7. Housewife 8. Student 9. Mototax 88. Other
travel_last_month	Have you gone on a trip in the last month? 1 = Yes; 0 = No; 9999. Does not know / Does not respond
axillar_temp	Axillary temperature
fever	axillar_temp ≥ 37.5°C. 1 = yes; 0 = no
house_type	Type of house. 1 = no walls; 2 = 2-3 walls; 3 = one room; 4 = complete house
livestock_dwelling	Are there animals inside the house? 1 = Yes; 0 = No
microscopy	Microscopy result. 1 = Positive; 0 = Negative; NA = Not available
species_microscopy	Species identified in microscopy. 1 = falciparum malaria ; 2 = vivax malaria ; 3 = mixed
pcr_result	PCR result. 0 = Negative, 1 = Positive for Plasmodium vivax, 2 = Positive for Plasmodium Falciparum
main_economic_act
travel_last_month
microscopy
especie_microscopy
axilar_temp
fever
pcr_result
house_type
livestock_dwelling
